# Supplementary material for: Tri­benzyl­ammonium chloride
Source: Acta Crystallogr Sect E Struct Rep Online. 2014 Apr 30;70(Pt 5):o618–9. doi: 10.1107/S1600536814009246 (PMC4011225; doi:10.1107/S1600536814009246)
Supplement: Supplementary file 1 [file e-70-0o618-sup1.cif]

##############################################################################
#                                                                            #
# This CIF contains the data in a paper accepted for publication in          #
# Acta Crystallographica Section E. It conforms to the requirements of       #
# Notes for Authors for Acta Crystallographica Section E, and has been       #
# peer reviewed under the auspices of the IUCr Commission on Journals.       #
#                                                                            #
# Full details of the Crystallographic Information File format               #
# are given in the paper "The Crystallographic Information File (CIF):       #
# a New Standard Archive File for Crystallography" by S. R. Hall, F. H.      #
# Allen and I. D. Brown [Acta Cryst. (1991), A47, 655-685].                  #
#                                                                            #
# The current version of the core CIF dictionary is obtainable from          #
# ftp://ftp.iucr.org/pub/cif_core.dic.                                       #
#                                                                            #
# Software is freely available for graphical display of the structure(s)     #
# in this CIF. For information consult the CIF software page                 #
# http://www.iucr.org/resources/cif/software.                                #
#                                                                            #
# This file may be used for bona fide research purposes within the           #
# scientific community so long as proper attribution is given to the journal # 
# article from which it was obtained.                                        #
#                                                                            #
##############################################################################
data_global
_audit_creation_method     'wingx routine cif_update'
_audit_conform_dict_name     cif_core.dic
_audit_conform_dict_version     2.2
_journal_date_recd_electronic     2014-03-31
_journal_date_accepted     2014-04-24
_journal_name_full     'Acta Crystallographica, Section E'
_journal_year     2014
_journal_volume     70
_journal_issue      5
_journal_page_first     o618
_journal_page_last     o619
_journal_paper_category     QO
_journal_paper_doi     10.1107/S1600536814009246
_journal_coeditor_code     WM5019
_publ_contact_author_name     'Diallo, Waly'
_publ_contact_author_address
;
Laboratoire de Chimie Min\'erale et Analytique (LACHIMIA)
D\'epartement de Chimie
Facult\'e des Sciences et Techniques
Universit\'e Cheikh Anta Diop
Dakar
Senegal
;
_publ_contact_author_email     diallo_waly@yahoo.fr
_publ_contact_author_fax     '+33-0380393835'
_publ_contact_author_phone     '+33-0380393665'
_publ_section_title
;
Tribenzylammonium chloride
;
loop_
    _publ_author_name
    _publ_author_address
    'Diallo, Waly'
;
Laboratoire de Chimie Min\'erale et Analytique (LACHIMIA)
D\'epartement de Chimie
Facult\'e des Sciences et Techniques
Universit\'e Cheikh Anta Diop
Dakar
Senegal
;
    'Diop, Libasse'
;
Laboratoire de Chimie Min\'erale et Analytique (LACHIMIA)
D\'epartement de Chimie
Facult\'e des Sciences et Techniques
Universit\'e Cheikh Anta Diop
Dakar
Senegal
;
    'Plasseraud, Laurent'
;
ICMUB UMR 6302
Universit\'e de Bourgogne
Facult\'e des Sciences
9 avenue Alain Savary
21000 Dijon
France
;
    'Cattey, H\'el\`ene'
;
ICMUB UMR 6302
Universit\'e de Bourgogne
Facult\'e des Sciences
9 avenue Alain Savary
21000 Dijon
France
;
_publ_section_synopsis     .
data_I
_audit_creation_method     SHELXL-97
_database_code_depnum_ccdc_archive     'CCDC 999186'
_chemical_name_systematic     'Tribenzylazanium chloride'
_chemical_name_common     'Tribenzylammonium chloride'
_chemical_formula_moiety     'C21 H22 N +, Cl -'
_chemical_formula_sum     'C21 H22 Cl N'
_chemical_formula_iupac     'C21 H22 N +, Cl -'
_chemical_formula_weight     323.85
_chemical_melting_point     ?
_symmetry_space_group_name_hall     'R 3'
_shelx_space_group_comment
;
The symmetry employed for this shelxl refinement is uniquely defined
by the following loop, which should always be used as a source of
symmetry information in preference to the above space-group names.
They are only intended as comments.
;
_space_group_crystal_system     trigonal
_space_group_name_H-M_alt     'R 3'
_space_group_name_Hall     'R 3'
loop_
    _space_group_symop_operation_xyz
    'x, y, z'
    '-y, x-y, z'
    '-x+y, -x, z'
    'x+2/3, y+1/3, z+1/3'
    '-y+2/3, x-y+1/3, z+1/3'
    '-x+y+2/3, -x+1/3, z+1/3'
    'x+1/3, y+2/3, z+2/3'
    '-y+1/3, x-y+2/3, z+2/3'
    '-x+y+1/3, -x+2/3, z+2/3'
_cell_length_a     15.3833(8)
_cell_length_b     15.3833(8)
_cell_length_c     6.7051(3)
_cell_angle_alpha     90
_cell_angle_beta     90
_cell_angle_gamma     120
_cell_volume     1374.15(18)
_cell_formula_units_Z     3
_cell_measurement_reflns_used     2745
_cell_measurement_theta_min     0.998
_cell_measurement_theta_max     27.485
_cell_measurement_temperature     115
_cell_special_details     ?
_exptl_crystal_description     prism
_exptl_crystal_colour     colourless
_exptl_crystal_size_max     0.47
_exptl_crystal_size_mid     0.27
_exptl_crystal_size_min     0.12
_exptl_crystal_density_diffrn     1.174
_exptl_crystal_density_meas     ?
_exptl_crystal_density_method     ?
_exptl_crystal_F_000     516
_exptl_absorpt_coefficient_mu     0.208
_exptl_absorpt_correction_type     multi-scan
_exptl_absorpt_process_details
;
(Blessing, 1995)
;
_shelx_estimated_absorpt_T_min     ?
_shelx_estimated_absorpt_T_max     ?
_exptl_absorpt_correction_T_min     0.9225
_exptl_absorpt_correction_T_max     0.9633
_exptl_special_details     ?
_diffrn_ambient_temperature     115
_diffrn_radiation_type     MoK\a
_diffrn_radiation_wavelength     0.71073
_diffrn_radiation_monochromator     graphite
_diffrn_measurement_device_type     'Nonius KappaCCD'
_diffrn_measurement_device     '\k-geometry diffractometer'
_diffrn_measurement_method     '\f and \w scans'
_diffrn_detector_area_resol_mean     '512 x 512'
_diffrn_reflns_number     1884
_diffrn_reflns_av_R_equivalents     0.0159
_diffrn_reflns_theta_min     3.402
_diffrn_reflns_theta_max     27.457
_diffrn_reflns_theta_full     26.000
_diffrn_measured_fraction_theta_max     0.996
_diffrn_measured_fraction_theta_full     0.993
_diffrn_reflns_limit_h_min     -18
_diffrn_reflns_limit_h_max     17
_diffrn_reflns_limit_k_min     -19
_diffrn_reflns_limit_k_max     10
_diffrn_reflns_limit_l_min     -8
_diffrn_reflns_limit_l_max     6
_refine_special_details
;
Refined as a 2-component twin.
;
_reflns_number_total     1047
_reflns_number_gt     1045
_reflns_threshold_expression     I>2\s(I)
_refine_ls_structure_factor_coef     Fsqd
_refine_ls_matrix_type     full
_refine_ls_R_factor_all     0.0209
_refine_ls_R_factor_gt     0.0208
_refine_ls_wR_factor_gt     0.0514
_refine_ls_wR_factor_ref     0.0515
_refine_ls_goodness_of_fit_ref     1.104
_refine_ls_restrained_S_all     1.103
_refine_ls_number_reflns     1047
_refine_ls_number_parameters     71
_refine_ls_number_restraints     1
_refine_ls_hydrogen_treatment     constr
_refine_ls_weighting_scheme     calc
_refine_ls_weighting_details
                           'w=1/[\s^2^(Fo^2^)+0.8302P] where P=(Fo^2^+2Fc^2^)/3'
_atom_sites_solution_hydrogens     geom
_atom_sites_solution_primary     iterative
_atom_sites_solution_secondary     ?
_refine_ls_shift/su_max     0.000
_refine_ls_shift/su_mean     0.000
_refine_diff_density_max     0.120
_refine_diff_density_min     -0.111
_refine_ls_extinction_method     none
_refine_ls_extinction_coef     .
_refine_ls_abs_structure_details
;
Flack parameter determined using 348 quotients
[(<i>I</i>^+^)-(<i>I</i>^-^)]/[(<i>I</i>^+^)+(<i>I</i>^-^)]
(Parsons <i>et al.</i>, 2012)
;
_refine_ls_abs_structure_Flack     0.01(4)
loop_
    _atom_type_symbol
    _atom_type_description
    _atom_type_scat_dispersion_real
    _atom_type_scat_dispersion_imag
    _atom_type_scat_source
    'C' 'C' 0.0033 0.0016
                         'International Tables Vol C Tables 4.2.6.8 and 6.1.1.4'
    'H' 'H' 0.0000 0.0000
                         'International Tables Vol C Tables 4.2.6.8 and 6.1.1.4'
    'Cl' 'Cl' 0.1484 0.1585
                         'International Tables Vol C Tables 4.2.6.8 and 6.1.1.4'
    'N' 'N' 0.0061 0.0033
                         'International Tables Vol C Tables 4.2.6.8 and 6.1.1.4'
_computing_data_collection     'COLLECT (Nonius, 1998)'
_computing_cell_refinement     'DENZO-SMN (Otwinowski & Minor, 1997)'
_computing_data_reduction     'DENZO-SMN (Otwinowski & Minor, 1997)'
_computing_structure_solution     'SIR92 (Altomare <i>et al.</i>, 1993)'
_computing_structure_refinement     'SHELXL97 (Sheldrick, 2008)'
_computing_molecular_graphics
 'ORTEP-3 for Windows (Farrugia, 2012) and Mercury (Macrae <i>et al.</i>, 2008)'
_computing_publication_material     'WinGX (Farrugia, 2012)'
loop_
    _atom_site_type_symbol
    _atom_site_label
    _atom_site_fract_x
    _atom_site_fract_y
    _atom_site_fract_z
    _atom_site_U_iso_or_equiv
    _atom_site_adp_type
    _atom_site_calc_flag
    _atom_site_occupancy
    _atom_site_disorder_assembly
    _atom_site_disorder_group
    Cl Cl 0.6667 0.3333 0.80013(9) 0.02215(17) Uani d 1 . .
    N N 0.6667 0.3333 0.2481(3) 0.0146(5) Uani d 1 . .
    H H 0.6667 0.3333 0.0990 0.018 Uiso calc 1 . .
    C C1 0.56631(12) 0.31837(13) 0.3169(3) 0.0168(3) Uani d 1 . .
    H H1A 0.5122 0.2574 0.2520 0.020 Uiso calc 1 . .
    H H1B 0.5604 0.3064 0.4626 0.020 Uiso calc 1 . .
    C C2 0.55016(13) 0.40504(12) 0.2725(3) 0.0176(4) Uani d 1 . .
    C C3 0.51543(14) 0.41462(15) 0.0861(3) 0.0231(4) Uani d 1 . .
    H H3 0.5043 0.3676 -0.0165 0.028 Uiso calc 1 . .
    C C4 0.49715(17) 0.49308(17) 0.0510(3) 0.0313(5) Uani d 1 . .
    H H4 0.4731 0.4991 -0.0757 0.038 Uiso calc 1 . .
    C C5 0.51373(16) 0.56246(15) 0.1988(4) 0.0332(5) Uani d 1 . .
    H H5 0.5011 0.6159 0.1738 0.040 Uiso calc 1 . .
    C C6 0.54881(15) 0.55355(16) 0.3832(4) 0.0313(5) Uani d 1 . .
    H H6 0.5613 0.6016 0.4844 0.038 Uiso calc 1 . .
    C C7 0.56583(14) 0.47482(14) 0.4207(3) 0.0234(4) Uani d 1 . .
    H H7 0.5884 0.4683 0.5487 0.028 Uiso calc 1 . .
loop_
    _atom_site_aniso_label
    _atom_site_aniso_U_11
    _atom_site_aniso_U_22
    _atom_site_aniso_U_33
    _atom_site_aniso_U_12
    _atom_site_aniso_U_13
    _atom_site_aniso_U_23
    Cl 0.0273(2) 0.0273(2) 0.0118(3) 0.01366(12) 0.000 0.000
    N 0.0156(6) 0.0156(6) 0.0128(13) 0.0078(3) 0.000 0.000
    C1 0.0151(7) 0.0189(8) 0.0162(8) 0.0084(7) 0.0009(7) 0.0013(7)
    C2 0.0139(8) 0.0187(8) 0.0202(9) 0.0080(7) 0.0013(6) -0.0002(7)
    C3 0.0240(9) 0.0268(9) 0.0220(10) 0.0155(8) -0.0003(7) 0.0000(7)
    C4 0.0317(11) 0.0362(11) 0.0349(10) 0.0237(9) 0.0028(9) 0.0099(10)
    C5 0.0268(10) 0.0240(10) 0.0558(15) 0.0178(8) 0.0105(10) 0.0066(10)
    C6 0.0227(9) 0.0242(9) 0.0478(14) 0.0123(8) 0.0087(9) -0.0072(9)
    C7 0.0186(9) 0.0258(10) 0.0254(10) 0.0108(8) 0.0014(7) -0.0053(8)
_geom_special_details
;
All e.s.d.'s (except the e.s.d. in the dihedral angle between two l.s. planes)
are estimated using the full covariance matrix. The cell e.s.d.'s are taken
into account individually in the estimation of e.s.d.'s in distances, angles
and torsion angles; correlations between e.s.d.'s in cell parameters are only
used when they are defined by crystal symmetry. An approximate (isotropic)
treatment of cell e.s.d.'s is used for estimating e.s.d.'s involving l.s.
planes.
;
loop_
    _geom_bond_atom_site_label_1
    _geom_bond_atom_site_label_2
    _geom_bond_site_symmetry_2
    _geom_bond_distance
    _geom_bond_publ_flag
    N H . 1.0000 ?
    N C1 3_665 1.5145(17) ?
    N C1 2_655 1.5145(17) ?
    N C1 . 1.5145(17) ?
    C1 H1A . 0.9900 ?
    C1 H1B . 0.9900 ?
    C1 C2 . 1.503(2) ?
    C2 C3 . 1.396(3) ?
    C2 C7 . 1.392(2) ?
    C3 H3 . 0.9500 ?
    C3 C4 . 1.389(3) ?
    C4 H4 . 0.9500 ?
    C4 C5 . 1.384(3) ?
    C5 H5 . 0.9500 ?
    C5 C6 . 1.383(3) ?
    C6 H6 . 0.9500 ?
    C6 C7 . 1.384(3) ?
    C7 H7 . 0.9500 ?
loop_
    _geom_angle_atom_site_label_1
    _geom_angle_atom_site_label_2
    _geom_angle_atom_site_label_3
    _geom_angle_site_symmetry_1
    _geom_angle_site_symmetry_3
    _geom_angle
    _geom_angle_publ_flag
    C1 N H 2_655 . 107.7 ?
    C1 N H 3_665 . 107.7 ?
    C1 N H . . 107.7 ?
    C1 N C1 2_655 3_665 111.16(10) ?
    C1 N C1 3_665 . 111.16(10) ?
    C1 N C1 2_655 . 111.16(10) ?
    N C1 H1A . . 108.7 ?
    N C1 H1B . . 108.7 ?
    H1A C1 H1B . . 107.6 ?
    C2 C1 N . . 114.39(13) ?
    C2 C1 H1A . . 108.7 ?
    C2 C1 H1B . . 108.7 ?
    C3 C2 C1 . . 120.83(16) ?
    C7 C2 C1 . . 120.07(16) ?
    C7 C2 C3 . . 119.04(17) ?
    C2 C3 H3 . . 120.1 ?
    C4 C3 C2 . . 119.86(19) ?
    C4 C3 H3 . . 120.1 ?
    C3 C4 H4 . . 119.7 ?
    C5 C4 C3 . . 120.6(2) ?
    C5 C4 H4 . . 119.7 ?
    C4 C5 H5 . . 120.2 ?
    C6 C5 C4 . . 119.63(19) ?
    C6 C5 H5 . . 120.2 ?
    C5 C6 H6 . . 119.9 ?
    C5 C6 C7 . . 120.2(2) ?
    C7 C6 H6 . . 119.9 ?
    C2 C7 H7 . . 119.7 ?
    C6 C7 C2 . . 120.62(19) ?
    C6 C7 H7 . . 119.7 ?
loop_
    _geom_torsion_atom_site_label_1
    _geom_torsion_atom_site_label_2
    _geom_torsion_atom_site_label_3
    _geom_torsion_atom_site_label_4
    _geom_torsion_site_symmetry_1
    _geom_torsion_site_symmetry_2
    _geom_torsion_site_symmetry_3
    _geom_torsion_site_symmetry_4
    _geom_torsion
    _geom_torsion_publ_flag
    N C1 C2 C3 . . . . 83.7(2) ?
    N C1 C2 C7 . . . . -99.0(2) ?
    C1 N C1 C2 2_655 . . . 174.09(11) ?
    C1 N C1 C2 3_665 . . . 49.7(2) ?
    C1 C2 C3 C4 . . . . 177.39(18) ?
    C1 C2 C7 C6 . . . . -178.38(17) ?
    C2 C3 C4 C5 . . . . 0.5(3) ?
    C3 C2 C7 C6 . . . . -1.0(3) ?
    C3 C4 C5 C6 . . . . 0.0(3) ?
    C4 C5 C6 C7 . . . . -1.0(3) ?
    C5 C6 C7 C2 . . . . 1.5(3) ?
    C7 C2 C3 C4 . . . . 0.1(3) ?
loop_
    _geom_hbond_atom_site_label_D
    _geom_hbond_atom_site_label_H
    _geom_hbond_atom_site_label_A
    _geom_hbond_site_symmetry_A
    _geom_hbond_distance_DH
    _geom_hbond_distance_HA
    _geom_hbond_distance_DA
    _geom_hbond_angle_DHA
    N H Cl 1_554 1.00 2.00 3.004(2) 180.0
    C1 H1B Cl . 0.99 2.70 3.5470(18) 143.8
    C3 H3 Cl 1_554 0.95 3.06 3.683(2) 124.8
_shelx_hkl_checksum     28788
_shelx_hkl_file
;
   9 -19   1  450.09   24.70
   9 -19   2   -8.18    4.63
   8 -19   1    2.57    4.72
   8 -19   2    1.18    4.50
   7 -19   1   -5.55    4.81
   7 -19   2  574.31   32.40
   6 -19   1  518.54   29.58
   5 -19   1   -4.87    4.98
   8 -18   1   -3.65    6.65
   8 -18   2  322.22   19.56
   7 -18   1  676.26   33.86
   7 -18   2    4.38    6.51
   6 -18   2   -7.75    6.37
   5 -18   1   16.42    6.68
   5 -18   2 1203.94   66.09
   4 -18   1   36.45    6.60
   3 -18   1   -6.75    4.96
   2 -18   1    6.97    4.75
   8 -17   1  287.08   15.40
   8 -17   2    3.98    5.91
   8 -17   3   11.59    4.41
   7 -17   1    0.32    4.60
   7 -17   2    0.21    4.28
   6 -17   1   -1.07    4.37
   6 -17   2  960.60   50.11
   5 -17   1  772.95   34.23
   5 -17   2   -1.80    4.55
   4 -17   1  -12.47    6.03
   4 -17   2   -1.05    6.01
   3 -17   1    7.17    6.44
   3 -17   2   36.37    5.87
   2 -17   1  154.35   11.10
   1 -17   1   18.81    5.19
   0 -17   1   12.72    4.88
   7 -16   1   -4.93    4.61
   7 -16   2  792.50   33.58
   7 -16   3   13.03    5.35
   6 -16   1   77.54    7.48
   6 -16   2   -0.11    4.05
   6 -16   3    5.63    4.04
   5 -16   3  383.48   22.62
   4 -16   1    6.03    4.34
   4 -16   2  795.83   36.37
   3 -16   1  723.45   31.04
   3 -16   2   -3.90    5.69
   2 -16   1    7.07    6.86
   2 -16   2   -2.01    4.01
   1 -16   1    4.76    4.23
   1 -16   2  344.09   19.57
   0 -16   1  452.01   25.11
  -1 -16   0  498.45   25.23
  -2 -16   0   -2.66    4.89
  -2 -16   1    1.92    6.83
   7 -15   1 1626.39   59.57
   7 -15   3    5.89    5.14
   6 -15   2    9.92    5.98
   6 -15   3 1244.71   57.09
   5 -15   1  -10.63    3.94
   5 -15   2  215.57   11.94
   4 -15   1  492.34   20.81
   4 -15   2   -3.59    5.81
   4 -15   3   13.82    5.50
   3 -15   1    8.44    4.75
   3 -15   2    7.38    4.33
   3 -15   3 4255.16  179.99
   2 -15   1   32.06    6.77
   2 -15   2 1327.90   55.63
   1 -15   1  861.93   35.76
   0 -15   2   -1.81    3.83
  -1 -15   0    2.76    4.56
  -1 -15   1   11.71    6.49
  -1 -15   2  439.62   24.65
  -2 -15   1   30.22    7.38
  -3 -15   0  753.55   37.63
  -3 -15   1   -3.85    3.85
   6 -14   1   -1.18    3.96
   6 -14   2  721.79   38.88
   5 -14   1  386.47   17.15
   5 -14   2    9.98    3.83
   5 -14   3   -1.91    3.39
   4 -14   1    3.81    4.13
   4 -14   2    2.43    3.81
   4 -14   3  760.52   36.04
   3 -14   1   -3.48    5.81
   3 -14   2  821.00   34.34
   3 -14   3   12.78    5.19
   2 -14   1  105.81    9.12
   2 -14   2   15.00    5.50
   2 -14   3    0.74    4.56
   1 -14   1   -4.75    3.70
   1 -14   2   -2.44    3.82
   1 -14   3  600.43   24.96
   0 -14   1   11.45    4.35
   0 -14   2  335.63   15.81
  -1 -14   0    8.81    7.00
  -1 -14   1  483.31   20.95
  -1 -14   2   -7.06    5.14
  -2 -14   0 2089.88   74.61
  -2 -14   2    4.08    3.87
  -3 -14   0   -2.56    4.90
  -3 -14   1    1.61    4.28
  -4 -14   0    5.34    5.02
  -4 -14   1  135.19    9.72
  -5 -14   0  143.98   10.80
   6 -13   1 2250.31   79.62
   6 -13   2   -4.92    5.03
   6 -13   3    9.29    3.64
   5 -13   1    6.39    5.86
   5 -13   2    7.55    5.32
   5 -13   3 1242.07   54.66
   5 -13   4   -1.80    3.07
   4 -13   1  -13.47    5.84
   4 -13   2 3852.51  146.08
   4 -13   3    0.63    2.96
   4 -13   4   -1.59    4.02
   3 -13   1  143.50    8.02
   3 -13   2   -9.08    5.07
   3 -13   3    3.38    3.28
   2 -13   1   -6.23    3.48
   2 -13   2    9.51    3.81
   2 -13   3  402.69   18.00
   1 -13   1    0.85    4.12
   1 -13   2  636.74   25.56
   1 -13   3    1.92    4.27
   0 -13   1  238.53   12.19
   0 -13   2    0.32    3.84
   0 -13   3   -4.18    4.61
  -1 -13   0 2116.15   73.04
  -1 -13   1   -1.81    4.47
  -1 -13   2    2.14    5.46
  -2 -13   0    0.74    4.68
  -2 -13   1   12.07    4.81
  -2 -13   2  775.35   31.83
  -3 -13   0    2.13    4.16
  -3 -13   1 1002.23   37.62
  -3 -13   2   -2.69    5.39
  -4 -13   0  314.33   17.17
  -4 -13   1    8.58    4.51
  -5 -13   1   10.41    4.51
  -6 -13   1  110.05    9.33
   5 -12   1    1.60    5.34
   5 -12   2 2125.86   79.38
   5 -12   3   -5.85    4.36
   4 -12   1  598.83   24.44
   4 -12   2   18.87    5.42
   4 -12   3    7.51    2.97
   4 -12   4 1110.83   48.92
   3 -12   1   -3.91    5.50
   3 -12   2    6.02    4.76
   3 -12   3  769.52   32.46
   3 -12   4    1.27    2.66
   2 -12   1    6.86    5.39
   2 -12   2 5190.23  188.90
   2 -12   3   -5.73    2.76
   2 -12   4   -4.38    2.24
   1 -12   1  382.64   16.47
   1 -12   2   -5.62    3.50
   1 -12   3   -6.51    2.99
   0 -12   1   -0.11    5.51
   0 -12   3 1059.72   40.08
  -1 -12   0    0.32    4.14
  -1 -12   1   -0.64    4.04
  -1 -12   2   73.23    6.09
  -1 -12   3    8.40    4.10
  -2 -12   0   23.92    6.70
  -2 -12   1  841.00   31.80
  -2 -12   2  -13.11    5.27
  -2 -12   3  -11.76    4.43
  -3 -12   0   74.48    6.75
  -3 -12   1    2.03    4.18
  -3 -12   2   -4.20    3.66
  -4 -12   0  -11.84    4.48
  -4 -12   1    2.25    5.68
  -4 -12   2  536.44   22.24
  -5 -12   0    4.27    5.12
  -5 -12   1 1137.14   42.48
  -5 -12   2   13.14    4.21
  -6 -12   0 1724.90   77.60
  -6 -12   1    4.40    6.33
  -7 -12   0   -7.25    5.23
  -7 -12   1    9.76    6.54
   5 -11   1  392.21   17.84
   5 -11   2   -1.07    2.99
   5 -11   3   -9.80    3.31
   5 -11   4  789.33   36.85
   4 -11   2   -4.14    4.67
   4 -11   3 2056.65   84.87
   4 -11   4    5.61    2.55
   3 -11   1   -8.79    3.71
   3 -11   2 2078.44   76.16
   3 -11   3   -0.21    3.91
   2 -11   1  472.88   20.36
   2 -11   4 5242.64  194.50
   1 -11   2   -4.45    3.29
   1 -11   3 1183.25   44.68
   1 -11   4   -1.61    3.22
   0 -11   1   -4.56    4.98
   0 -11   2 8190.71  279.60
   0 -11   3   -9.76    3.76
  -1 -11   0  -11.03    4.14
  -1 -11   1  422.59   16.92
  -1 -11   2   12.41    4.07
  -1 -11   3    0.75    2.69
  -2 -11   0  944.85   36.05
  -2 -11   1    2.13    3.63
  -2 -11   2    1.07    3.54
  -2 -11   3  639.54   25.55
  -3 -11   1    1.82    4.07
  -3 -11   2  390.22   16.52
  -3 -11   3   -1.29    2.91
  -4 -11   0    5.86    6.61
  -4 -11   1  498.21   19.94
  -4 -11   2    7.97    5.49
  -5 -11   0  602.94   23.08
  -5 -11   2   -7.53    5.06
  -6 -11   0    6.93    5.12
  -6 -11   1  -13.28    5.89
  -6 -11   2  395.26   20.79
  -7 -11   0    5.33    4.58
  -7 -11   1 1020.32   46.82
  -8 -11   0  733.66   36.12
  -8 -11   1   58.32    7.94
   4 -10   1   -2.24    4.58
   4 -10   2 1812.07   67.51
   4 -10   3    7.21    3.82
   3 -10   1 1388.55   48.83
   3 -10   2   -4.13    3.07
   3 -10   3   14.18    3.72
   3 -10   4 2264.61   88.82
   2 -10   1    2.22    3.39
   2 -10   2    5.29    3.07
   2 -10   3  392.44   20.38
   2 -10   4   -4.91    2.03
   1 -10   1   -9.20    3.49
   1 -10   2 1186.31   42.94
   1 -10   3   -1.71    2.56
   1 -10   4   11.70    3.12
   0 -10   1  488.49   18.17
   0 -10   2    7.99    3.30
   0 -10   4  930.51   36.93
  -1 -10   0 1555.05   51.48
  -1 -10   1   14.78    3.94
  -1 -10   2    9.09    4.92
  -1 -10   3 1880.49   67.48
  -1 -10   4    1.07    2.79
  -2 -10   0  -11.89    5.52
  -2 -10   2 4552.53  152.90
  -2 -10   3   -5.17    3.56
  -3 -10   0   -6.38    3.94
  -3 -10   1  500.01   18.86
  -3 -10   2   -9.24    4.73
  -3 -10   3    6.67    3.98
  -4 -10   0 2385.10   79.01
  -4 -10   1   -1.39    3.96
  -4 -10   2    7.31    3.55
  -4 -10   3  590.06   23.87
  -5 -10   2  348.08   15.16
  -6 -10   1  432.97   19.19
  -6 -10   2    8.36    4.18
  -7 -10   0  147.87    8.79
  -7 -10   1    6.19    5.98
  -7 -10   2    2.46    3.64
  -8 -10   0   -2.34    6.59
  -8 -10   1    3.52    6.19
  -9 -10   1   69.73    9.10
  -9 -10  -2  372.06   20.39
  -9 -10  -1  -15.13    5.50
  -9  -9  -3 1015.50   47.20
  -9  -9  -2    2.85    5.28
  -9  -9  -1    0.63    5.18
   5   4   1 6873.38  214.20
   6   3   1   -4.88    2.65
   3  -9   1   -6.05    3.08
   3  -9   2    7.00    3.50
   3  -9   3  929.25   37.02
   3  -9   4    7.64    2.77
   3  -9   5    5.45    1.93
   7   2   1    3.51    4.14
   2  -9   1    1.06    3.18
   2  -9   2 3549.60  122.28
   2  -9   3    2.34    2.34
   2  -9   4    2.35    2.03
   1  -9   1  496.85   18.49
   8   1   1  460.49   20.60
   1  -9   2   -5.73    2.76
   1  -9   3   -2.56    3.20
   1  -9   4 2034.32   75.03
   0  -9   2    0.53    2.87
   0  -9   3 1049.22   37.74
   0  -9   4    6.99    2.90
  10  -1   0    2.13    3.20
  -1  -9   1   -0.42    3.29
  -1  -9   2 2118.08   72.60
  -1  -9   3    0.64    2.36
  -1  -9   4   -4.08    2.25
  -2  -9   0    3.29    4.03
  -2  -9   1 1888.50   63.22
  -2  -9   2   -2.57    4.28
  -2  -9   3    0.54    3.87
  -2  -9   4  948.14   40.20
  -3  -9   0  499.75   21.52
  12  -3   1    4.57    1.06
  -3  -9   1   16.64    4.16
  -3  -9   3  781.03   28.95
  12  -3   3  799.13   28.74
  -4  -9   0   -1.70    4.04
  -4  -9   1    1.92    3.95
  13  -4   1   -0.64    1.06
  13  -4   2 2348.90   76.97
  -4  -9   2 2381.16   78.24
  -5  -9   0    7.44    6.69
  -5  -9   1  663.84   24.47
  14  -5   1  666.24   22.52
  -5  -9   2    2.04    3.64
  -5  -9   3   -7.80    4.17
  -6  -9   0 1133.27   39.17
  -6  -9   2   15.94    4.60
  -7  -9   0    3.61    4.67
  -7  -9   1   -2.34    6.07
  -7  -9   2 1499.66   54.94
  -8  -9   0   -0.64    4.24
  -8  -9   1  947.90   35.88
  -8  -9   2   -1.60    3.63
  -9  -9   0  268.87   15.92
  -9  -9   1   -9.16    6.29
 -10  -9   0   -5.41    4.88
 -10  -9   1   16.53    5.12
  -8 -11  -2  -15.57    7.62
  -8 -11  -1   11.66    5.73
  -8 -10  -3   17.69    5.93
  -8 -10  -2    9.42    7.41
  -8 -10  -1    3.71    5.08
  -8  -9  -4   14.22    5.63
  -8  -9  -3    0.74    5.30
  -8  -9  -2  419.60   18.72
  -8  -9  -1   -9.20    7.08
  -8  -8  -5    3.61    7.64
  -8  -8  -4   -6.05    5.09
  -8  -8  -3  255.76   14.23
  16  -8  -3  259.78   11.86
  -8  -8  -2  -19.33    7.92
  -8  -8  -1   18.26    7.39
   3  -8   1    1.70    4.25
   5   3   1   -5.20    2.65
   3  -8   2 4211.73  150.14
   5   3   2 4226.44  132.91
   3  -8   3    4.13    2.12
   3  -8   5 1225.40   48.35
   2  -8   1  256.84    9.79
   6   2   1  258.34   10.35
   6   2   2    3.81    2.54
   2  -8   2    5.40    2.54
   2  -8   3   10.19    3.30
   2  -8   4 4085.64  147.02
   1  -8   1    4.02    4.13
   7   1   1   -1.81    3.72
   1  -8   3 1347.55   47.46
   1  -8   4   -2.90    1.50
   1  -8   5    0.85    1.38
   1  -8   5    1.17    1.06
   0  -8   1   -0.74    2.76
   8   0   1   -6.60    3.94
   0  -8   2 5764.19  188.24
   0  -8   3    7.71    2.14
   0  -8   4    1.82    2.15
  -1  -8   0   -9.52    4.76
   9  -1   0   -0.85    2.77
   9  -1   1 1342.93   44.33
  -1  -8   1 1403.17   47.30
  -1  -8   2   10.35    3.95
  -1  -8   3   -5.79    3.11
  -1  -8   4  717.55   28.21
  10  -2   0 2643.02   93.39
  -2  -8   0 2791.76   91.12
  10  -2   1   -1.38    1.17
  -2  -8   1    1.49    3.40
  -2  -8   2    4.70    2.89
  10  -2   3 3340.56  108.89
  -2  -8   3 3244.32  108.66
  10  -2   4    0.53    1.80
  11  -3   1   -1.07    1.49
  -3  -8   1   -8.84    3.51
  -3  -8   2 2626.66   87.97
  11  -3   2 2747.73   90.14
  11  -3   3   -1.17    1.70
  -3  -8   3    8.47    2.79
  -3  -8   4    1.38    2.55
  -4  -8   0   11.99    6.26
  12  -4   1 2449.56   78.47
  -4  -8   1 2317.62   77.24
  12  -4   3    5.64    2.55
  -5  -8   0 2342.63   75.41
  -5  -8   1  -11.71    5.11
  13  -5   1    3.24    1.67
  13  -5   2   -0.53    2.12
  -5  -8   2   -2.14    3.10
  13  -5   3 1847.12   61.95
  -5  -8   3 1739.04   60.58
  -6  -8   1   -0.53    3.94
  -6  -8   2 6532.03  249.38
  -6  -8   2 6587.30  220.40
  -6  -8   3    1.60    2.77
  -7  -8   0    2.86    4.13
  -7  -8   1  255.36   13.53
  -8  -8   0  466.79   19.01
  -8  -8   2  -10.76    5.44
  -9  -8   0    3.28    4.76
  -9  -8   1    2.66    4.04
  -9  -8   2 1200.69   43.99
 -10  -8   0   12.28    6.78
 -10  -8   1  236.65   13.64
 -11  -8   0  176.29   11.42
 -11  -8   1   -2.88    4.69
  -7 -12  -2    6.26    5.62
  -7 -11  -3    5.73    5.73
  -7 -11  -2  982.29   47.60
  -7 -11  -1    4.56    7.11
  -7 -10  -4   -0.64    5.42
  -7 -10  -3  219.50   13.73
  -7  -9  -5   -1.59    8.08
  -7  -9  -4  167.33   11.50
  -7  -9  -4  194.74   11.09
  -7  -9  -3   10.82    5.30
  -7  -9  -3    6.46    3.60
  -7  -9  -2    8.26    5.29
  -7  -9  -1  992.60   36.17
  -7  -8  -5  729.63   32.93
  15  -7  -5  695.58   32.81
  -7  -8  -5  675.67   32.46
  15  -7  -4   12.87    4.04
  -7  -8  -4    1.59    2.97
  -7  -8  -4   24.53    7.65
  -7  -8  -3    0.95    3.28
  15  -7  -3   -0.21    2.12
  -7  -8  -2  332.60   13.52
  -7  -8  -1   -7.29    4.65
  -7  -7  -6  494.63   24.26
  -7  -7  -6  473.03   24.36
  14  -7  -6  487.07   24.25
  14  -7  -5   10.60    4.98
  -7  -7  -4   -3.29    2.76
  -7  -7  -4   31.42    5.31
  14  -7  -4   -6.03    4.13
  14  -7  -3  632.08   23.60
  -7  -7  -3  619.92   23.68
  -7  -7  -3  629.19   23.23
  -7  -7  -2    5.92    2.01
  -7  -7  -2    2.22    4.55
  -7  -7  -1   10.77    4.86
   4   3   1 1296.91   41.65
   4   3   2    9.95    3.81
   3  -7   4 3186.80  115.52
   3  -7   5    3.73    1.71
   5   2   1    0.00    2.55
   2  -7   3  652.17   25.01
   2  -7   5    4.40    1.51
   1  -7   1    1.17    2.33
   1  -7   2 2727.61   90.64
   6   1   2 2745.87   87.07
   1  -7   3   -0.53    2.24
   1  -7   4   -3.22    1.83
   1  -7   5  422.03   16.88
   1  -7   5  396.86   16.31
   7   0   110300.51  319.26
   0  -7   110181.58  320.59
   7   0   2   -0.85    2.33
   0  -7   2   -5.64    3.09
   0  -7   3    3.10    2.57
   0  -7   4  911.99   32.89
   0  -7   5    0.32    0.64
  -1  -7   0 1429.13   46.28
   8  -1   0 1484.98   49.57
   8  -1   1    4.79    2.98
  -1  -7   1   -7.31    2.86
   8  -1   2    1.38    1.49
  -1  -7   2    6.39    2.34
  -1  -7   3  791.05   27.75
   8  -1   3  789.22   28.47
   8  -1   4    6.80    3.29
  -1  -7   4    2.67    1.82
  -1  -7   5    0.95    0.74
  -2  -7   0   -3.07    3.28
  -2  -7   1    1.59    2.76
   9  -2   1    0.96    1.17
   9  -2   1    4.04    2.77
   9  -2   2 1853.55   59.62
  -2  -7   2 1890.26   62.32
   9  -2   3    5.11    2.98
  -2  -7   3    2.57    1.93
  -2  -7   4    3.09    2.02
   9  -2   4    6.38    3.29
  10  -3   0    4.89    2.98
  10  -3   1 3305.40  104.65
  -3  -7   1 3165.06  100.27
  -3  -7   2   -2.24    2.67
  10  -3   2    2.13    2.45
  10  -3   3    2.34    2.77
  -3  -7   3    0.53    2.35
  -3  -7   4  379.43   16.39
  -4  -7   0 1875.03   63.82
  11  -4   1   -4.81    1.67
  -4  -7   2    1.17    2.99
  11  -4   2    0.21    1.80
  11  -4   3 2301.53   76.55
  -4  -7   3 2309.05   76.11
  -4  -7   4    3.38    2.22
  -5  -7   0   -0.95    4.45
  -5  -7   1   -2.55    3.61
  12  -5   2 1979.23   65.97
  -5  -7   2 1924.57   63.01
  12  -5   3   -3.92    1.80
  -6  -7   0    0.63    5.93
  -6  -7   1  655.69   25.24
  -6  -7   2    8.25    2.82
  13  -6   2    1.57    2.41
  -6  -7   2    1.38    3.51
  13  -6   3    2.75    2.64
  -6  -7   3    0.53    2.65
  -7  -7   0   91.24    7.74
  -7  -7   1   11.57    5.73
  14  -7   2    5.51    2.39
  -7  -7   2   -0.53    2.75
  -7  -7   2  -11.28    5.00
  -7  -7   3  720.39   28.42
  -8  -7   0    0.21    6.34
  -8  -7   2  414.51   16.73
  -8  -7   3   -8.81    2.97
  -9  -7   0   15.22    4.65
  -9  -7   1 1681.11   59.38
  -9  -7   2   -3.09    3.72
 -10  -7   0  887.00   33.98
 -10  -7   1   -4.89    4.25
 -10  -7   2    7.14    3.94
 -11  -7   1   -1.70    5.96
 -12  -7   0   14.53    5.51
 -12  -7   1  333.55   19.16
  -6 -13  -2  693.55   34.79
  -6 -13  -1    0.32    4.68
  -6 -12  -3  237.12   15.25
  -6 -12  -2    5.31    5.20
  -6 -12  -1    4.25    4.89
  -6 -11  -4  700.64   33.52
  -6 -11  -3   -5.31    7.86
  -6 -11  -2   -8.81    5.31
  -6 -11  -1  412.63   19.13
  -6 -10  -5  663.07   34.59
  -6 -10  -5  780.46   36.33
  -6 -10  -4    8.83    7.45
  -6 -10  -3  -20.61    7.76
  -6 -10  -2  102.25    9.67
  -6 -10  -1  -14.32    6.79
  -6  -9  -5    4.25    4.68
  -6  -9  -4    2.33    2.86
  15  -6  -4   -2.35    3.20
  -6  -9  -4    6.91    5.00
  15  -6  -3  420.90   18.60
  -6  -9  -3  431.19   17.22
  -6  -9  -3  405.38   19.22
  -6  -9  -2    3.60    4.66
  -6  -9  -1   14.51    7.31
  -6  -8  -6   -0.21    6.57
  14  -6  -6   -6.56    3.07
  -6  -8  -6    9.01    4.56
  -6  -8  -5    3.82    3.50
  14  -6  -5    9.23    4.46
  -6  -8  -5    4.25    6.80
  -6  -8  -4  363.03   14.10
  -6  -8  -4  320.54   14.76
  14  -6  -4  401.08   15.90
  -6  -8  -3    1.37    2.43
  -6  -8  -3   11.04    5.73
  -6  -8  -2    5.40    4.55
  14  -6  -2   -2.11    1.90
  -6  -8  -1 1517.54   50.92
  -6  -7  -6   -3.49    3.60
  -6  -7  -6    4.66    4.66
  -6  -7  -5  763.26   28.24
  -6  -7  -5  770.63   27.74
  13  -6  -5  773.80   28.39
  -6  -7  -4   -1.91    2.65
  13  -6  -4    4.97    4.33
  -6  -7  -4    6.27    6.59
  -6  -7  -3   22.82    5.20
  -6  -7  -3    0.95    2.53
  13  -6  -3   -0.11    2.32
  13  -6  -3    1.40    2.59
  -6  -7  -2  388.11   16.49
  -6  -7  -1    9.09    5.29
  12  -6  -6   98.19    7.42
  -6  -6  -6  114.66   10.06
  -6  -6  -6   87.07    8.68
  -6  -6  -5    6.89    3.82
  -6  -6  -4    0.21    3.18
  12  -6  -4   13.17    3.79
  -6  -6  -3  616.55   22.74
  12  -6  -3  490.97   21.66
  -6  -6  -3  542.63   20.57
  12  -6  -3  554.86   19.68
  12  -6  -2    9.49    3.88
  -6  -6  -2   17.89    5.08
  -6  -6  -1  -10.78    6.66
   4   2   1    1.91    2.44
   4   2   2 6064.37  192.36
   4   2   3    3.38    2.32
   2  -6   4    4.99    1.70
   2  -6   4    2.64    1.48
   2  -6   5 2983.65  102.38
   2  -6   5 2995.89  112.19
   1  -6   1 2912.85   93.73
   5   1   1 2872.63   89.82
   5   1   3   -1.58    2.32
   1  -6   3   -1.49    1.39
   1  -6   4 1581.49   56.32
   6   0   1    0.00    3.40
   0  -6   1   -1.17    2.12
   6   0   3 1391.10   46.37
   0  -6   3 1410.07   49.17
   0  -6   4    3.42    1.39
   7  -1   1    2.12    2.55
   7  -1   1    1.81    1.17
  -1  -6   1   -3.39    2.43
   7  -1   2 1224.31   40.84
   7  -1   2 1234.08   42.65
  -1  -6   2 1181.22   40.03
   7  -1   3   -8.61    2.98
  -1  -6   3   -3.55    2.40
   7  -1   4    4.36    2.87
  -1  -6   4    1.60    1.39
   8  -2   0    0.75    3.73
  -2  -6   0   -5.81    3.07
  -2  -6   1  383.18   13.90
   8  -2   1  425.83   15.82
   8  -2   1  437.26   14.86
   8  -2   2   -2.67    2.24
   8  -2   2   -6.05    2.44
  -2  -6   2   -0.96    2.98
  -2  -6   3    5.53    3.55
  -2  -6   3    4.59    1.92
   8  -2   3    6.18    3.20
   8  -2   4  689.58   29.36
  -2  -6   4  786.78   30.36
   9  -3   0 2934.39   95.06
  -3  -6   0 2848.33   89.81
   9  -3   1   -2.52    1.68
   9  -3   1    0.64    3.83
  -3  -6   1   -3.71    2.55
  -3  -6   2    2.34    3.41
   9  -3   3 1826.35   58.78
  -3  -6   3 1788.35   59.87
  -3  -6   3 1837.25   65.57
  -3  -6   4   -0.21    1.69
  -4  -6   2 3385.33  108.61
  10  -4   2 3615.87  119.84
  10  -4   3   -2.02    3.19
  -4  -6   3   -2.10    2.31
  -4  -6   3    6.49    3.30
  -4  -6   4   -4.01    1.90
  -5  -6   0    2.86    5.18
  -5  -6   1 2520.09   81.29
  -5  -6   2    4.79    3.02
  11  -5   2    1.36    1.78
  -5  -6   3    0.64    2.44
  -5  -6   3    4.11    2.11
  -6  -6   0 1324.81   43.27
  -6  -6   2    2.73    1.89
  -6  -6   2   -5.63    3.08
  -6  -6   3 1619.20   55.85
  12  -6   3 1631.09   56.27
  -6  -6   3 1592.42   54.29
  -6  -6   4    1.58    2.54
  -7  -6   0   -3.06    4.33
  -7  -6   1   -9.96    4.24
  -7  -6   2 1386.62   49.32
  -7  -6   2 1536.45   50.01
  -7  -6   3    0.96    2.77
  -7  -6   3   -0.21    3.71
  -8  -6   0   -7.29    3.91
  -8  -6   1 1973.94   67.04
  -8  -6   1 2114.98   67.31
  -8  -6   2   10.62    3.72
  -8  -6   3    3.07    2.97
  -9  -6   0 1405.19   47.47
  -9  -6   1   16.33    4.24
  -9  -6   3 1811.87   65.77
 -10  -6   0    9.94    6.55
 -10  -6   2  862.76   32.31
 -11  -6   0    3.81    5.08
 -11  -6   1   97.46    7.05
 -11  -6   2    2.56    3.62
 -12  -6   0 1965.26   85.51
 -12  -6   1    9.58    4.90
 -13  -6   0    1.49    5.20
 -13  -6   1    4.27    4.27
  -5 -14  -1   46.72    9.59
  -5 -13  -3   -5.96    5.43
  -5 -13  -2    6.59    7.76
  -5 -13  -1  345.02   18.93
  -5 -12  -4   18.11    5.54
  -5 -12  -4    1.80    3.29
  -5 -12  -3   -4.68    5.00
  -5 -12  -2   96.95    8.84
  -5 -12  -1    7.87    5.64
  -5 -11  -4    2.66    5.54
  -5 -11  -4  -11.33    4.66
  -5 -11  -3 1299.45   58.07
  -5 -11  -2   -9.67    5.42
  -5 -11  -1    0.64    6.91
  -5 -10  -5    0.11    7.03
  -5 -10  -5   -3.60    4.98
  -5 -10  -4  387.52   18.35
  -5 -10  -4  356.86   18.85
  -5 -10  -3   -4.79    5.43
  -5 -10  -2   -0.42    4.78
  -5 -10  -1  244.00   12.62
  -5  -9  -6  -12.73    6.90
  -5  -9  -6   14.84    3.71
  -5  -9  -5  631.37   29.53
  14  -5  -5  644.92   30.77
  -5  -9  -5  652.72   30.12
  14  -5  -4    2.03    2.45
  14  -5  -3   -0.64    2.88
  -5  -9  -3   -8.08    4.79
  -5  -9  -2 2338.62   75.76
  14  -5  -2 2460.27   81.72
  -5  -9  -1   -0.11    7.21
  14  -5  -1   -0.32    1.49
  13  -5  -6   81.63    6.58
  -5  -8  -6   77.22    8.17
  -5  -8  -6   78.86    7.75
  -5  -8  -5    3.19    5.00
  -5  -8  -5  -11.85    4.98
  13  -5  -5   -0.42    4.66
  -5  -8  -4   -0.95    3.17
  13  -5  -4   -7.54    2.55
  -5  -8  -4  -11.60    5.00
  -5  -8  -3  752.85   27.02
  13  -5  -3  700.00   25.10
  13  -5  -2   -2.64    1.69
  -5  -8  -2   -5.30    4.88
  -5  -8  -1    5.72    6.46
  -5  -7  -6    2.54    5.29
  12  -5  -6   -9.49    4.96
  -5  -7  -6  -10.16    6.46
  -5  -7  -5    8.05    5.61
  -5  -7  -5   14.13    6.59
  12  -5  -5   -7.40    3.70
  -5  -7  -4  967.84   33.53
  12  -5  -4  902.61   32.26
  -5  -7  -4  964.64   33.08
  -5  -7  -3   10.02    3.06
  -5  -7  -3    2.44    6.59
  12  -5  -3    5.17    3.38
  -5  -7  -2   13.04    6.89
  12  -5  -2   -3.05    2.21
  12  -5  -2   -6.34    3.97
  -5  -7  -1 2290.06   72.85
  11  -5  -7    9.45    4.52
  -5  -6  -7   -8.44    4.22
  -5  -6  -6    0.42    5.71
  11  -5  -6   -8.53    3.69
  -5  -6  -6   13.75    5.18
  11  -5  -5  704.45   25.96
  -5  -6  -5  708.56   25.67
  -5  -6  -5  740.07   26.40
  -5  -6  -4   -1.49    4.25
  11  -5  -4   -1.51    2.05
  -5  -6  -3   -2.43    3.90
  -5  -6  -3   -4.25    4.57
  11  -5  -3   -1.73    2.48
  11  -5  -2 1024.93   37.57
  -5  -6  -2 1059.40   35.63
  -5  -6  -1    2.64    6.03
  -5  -5  -7   -0.84    4.32
  -5  -5  -7    4.12    3.81
  10  -5  -6  473.05   18.68
  10  -5  -6  504.66   19.24
  -5  -5  -6  524.51   21.06
  -5  -5  -6  564.15   22.47
  10  -5  -5  -11.59    5.27
  -5  -5  -5   10.07    4.87
  -5  -5  -4    7.51    3.60
  10  -5  -4    5.08    2.16
  -5  -5  -4   -9.67    3.82
  10  -5  -3 3714.14  125.13
  -5  -5  -3 3613.77  115.73
  -5  -5  -3 3730.84  116.55
  10  -5  -3 3809.15  118.37
  10  -5  -2   -4.52    3.55
  -5  -5  -2   -0.95    5.62
  -5  -5  -1    7.51    3.81
  10  -5  -1   -3.43    2.78
   3   2   1 3522.39  111.80
   3   2   2    0.00    2.01
   3   2   3    7.08    3.06
   2  -5   3    5.97    3.98
   2  -5   4  935.09   33.96
   2  -5   5    2.54    0.95
   2  -5   5    2.78    0.97
   1  -5   1   -4.67    1.91
   4   1   1   -4.35    2.23
   4   1   2   -0.63    2.22
   1  -5   2   -2.76    1.59
   4   1   3 7683.03  244.27
   1  -5   3 7435.80  260.38
   1  -5   3 7920.25  263.06
   1  -5   4   -0.11    0.96
   5   0   1    2.12    2.23
   5   0   2 5999.74  186.85
   0  -5   2 5918.69  189.85
   5   0   2 6167.33  195.58
   0  -5   3   -7.85    3.56
   5   0   3   -2.44    2.23
   5   0   3   -4.63    2.00
   5   0   4    2.76    2.76
   0  -5   4    0.43    1.07
   0  -5   4    4.44    0.96
  -1  -5   0   -2.11    2.64
   6  -1   0   -4.36    2.34
   6  -1   1 2007.76   63.97
   6  -1   1 2038.43   63.28
  -1  -5   1 1992.57   63.54
  -1  -5   2   -0.74    1.49
   6  -1   2   -1.92    2.56
  -1  -5   3    8.16    2.51
   6  -1   3    4.84    2.21
   6  -1   3    2.55    2.98
  -1  -5   4 1074.10   36.36
   6  -1   4 1063.68   37.70
  -2  -5   0 8258.85  258.40
   7  -2   0 8534.67  264.45
   7  -2   1   -3.30    2.45
  -2  -5   1   -5.92    3.07
  -2  -5   2   -1.28    2.55
  -2  -5   3   32.44    3.79
  -2  -5   3   44.03    4.28
   7  -2   3   28.53    3.83
   7  -2   4    4.04    3.72
  -3  -5   0   -1.69    2.85
   8  -3   0   14.06    3.83
  -3  -5   1    3.39    3.92
   8  -3   2 3679.15  123.81
   8  -3   2 3783.22  123.31
  -3  -5   2 3648.63  115.57
  -3  -5   3    9.25    2.45
  -3  -5   3    3.78    3.46
   8  -3   3    1.91    2.23
  -3  -5   4    6.11    1.48
  -4  -5   0   -6.77    3.07
   9  -4   0   -6.18    2.88
  -4  -5   1 1537.16   54.08
   9  -4   1 1498.19   55.32
   9  -4   2    9.55    2.52
  -4  -5   2   -2.82    2.09
  -4  -5   2    3.83    2.55
  -4  -5   3    1.37    2.00
  -4  -5   3   -1.48    2.86
   9  -4   3    3.50    3.18
  -4  -5   4 1268.21   46.27
  -5  -5   0 1015.14   34.57
  10  -5   0  931.07   32.65
  -5  -5   1   -4.56    4.24
  -5  -5   2   -4.61    2.73
  10  -5   2   -2.19    1.78
  -5  -5   2   -0.96    2.55
  -5  -5   3  757.50   28.83
  -5  -5   3  699.49   27.18
  10  -5   3  741.09   27.64
  -6  -5   0    5.60    3.91
  -6  -5   1    0.85    3.81
  -6  -5   2 2115.63   67.99
  -6  -5   2 2037.01   67.00
  -6  -5   3    5.92    2.22
  -6  -5   3    5.73    2.97
  -6  -5   4   -5.72    2.33
  -7  -5   0    6.55    4.12
  -7  -5   1 2284.57   75.76
  -7  -5   1 2448.75   76.28
  -7  -5   2   -1.38    1.70
  -7  -5   3   -5.50    2.54
  -7  -5   3    0.64    2.02
  -7  -5   4  758.29   29.04
  -8  -5   0 1514.06   49.83
  -8  -5   1    1.16    3.92
  -8  -5   1   -2.86    1.38
  -8  -5   2   -4.88    3.08
  -8  -5   2   -0.32    2.02
  -8  -5   3 1173.68   40.21
  -8  -5   3 1154.57   39.51
  -9  -5   0   15.11    6.87
  -9  -5   2 1732.72   58.89
  -9  -5   3   -3.71    2.86
 -10  -5   0    9.83    4.86
 -10  -5   1  277.54   13.00
 -11  -5   0  515.54   20.52
 -11  -5   1   -0.42    4.25
 -12  -5   0  -12.08    4.98
 -12  -5   1    0.53    5.96
 -12  -5   2  173.86   11.18
 -13  -5   0  -10.82    6.79
 -13  -5   1  122.95    9.00
 -14  -5   0  535.69   26.96
 -14  -5   1   11.20    4.27
  -4 -14  -2  116.47   10.03
  -4 -14  -1   -7.24    5.53
  -4 -13  -3  110.64   10.56
  -4 -13  -2   -0.64    4.36
  -4 -12  -4  376.41   20.91
  -4 -12  -3   -7.88    5.01
  -4 -12  -1 1198.93   43.11
  -4 -11  -5  842.22   38.33
  -4 -11  -5  756.24   38.12
  -4 -11  -4   29.22    6.08
  -4 -11  -4   -0.95    3.71
  -4 -11  -3   -7.88    5.64
  -4 -11  -2  383.56   16.08
  -4 -10  -6  131.59    9.17
  -4 -10  -6  100.85    8.19
  -4 -10  -5    1.28    4.80
  -4 -10  -5    7.09    3.71
  -4 -10  -4    3.07    3.49
  -4 -10  -4    2.77    4.90
  14  -4  -4    0.96    2.13
  14  -4  -3  755.21   27.79
  -4 -10  -3  757.92   28.06
  -4 -10  -2   -0.21    4.68
  14  -4  -2    1.39    1.60
  13  -4  -6   21.43    5.28
  -4  -9  -6   -7.22    4.14
  -4  -9  -6    4.45    3.92
  -4  -9  -5  -12.99    4.90
  -4  -9  -5   12.69    5.29
  13  -4  -5   11.87    4.45
  -4  -9  -4  140.07    9.94
  13  -4  -4   76.90    6.94
  -4  -9  -4  114.85    8.06
  -4  -9  -3    2.77    4.47
  13  -4  -3    5.33    2.77
  13  -4  -2   -2.24    1.82
  -4  -9  -2  -15.62    5.31
  13  -4  -1  821.71   27.78
  -4  -9  -1  804.80   28.14
  12  -4  -6    4.11    3.58
  -4  -8  -6   -4.24    5.94
  -4  -8  -6  -12.61    5.30
  -4  -8  -5 1396.26   46.39
  -4  -8  -5 1276.31   44.98
  12  -4  -5 1435.38   49.55
  -4  -8  -4    0.11    4.86
  -4  -8  -4    8.63    6.39
  12  -4  -4    3.40    4.03
  12  -4  -3    1.81    2.12
  12  -4  -3   -2.67    2.46
  -4  -8  -3    4.15    4.58
  12  -4  -2  873.51   34.60
  -4  -8  -2 1044.25   41.65
  12  -4  -2  971.83   40.06
  12  -4  -1    1.37    1.69
  -4  -8  -1   -4.03    5.94
  -4  -7  -7   17.77    5.61
  -4  -7  -7    0.32    4.01
  -4  -7  -6  192.13   11.37
  11  -4  -6  231.49   11.47
  -4  -7  -6  199.11    9.58
  11  -4  -5    2.11    5.18
  -4  -7  -5    3.91    3.28
  -4  -7  -4   15.12    4.90
  11  -4  -4  -10.05    3.49
  11  -4  -3 1958.85   68.09
  11  -4  -3 1913.77   61.31
  -4  -7  -3 1855.43   59.83
  11  -4  -2    0.32    3.75
  11  -4  -2   -7.06    2.74
  11  -4  -1    5.33    2.99
  -4  -6  -7 1967.96   86.22
  -4  -6  -7 1986.99   87.65
  10  -4  -7 1916.62   84.87
  10  -4  -6   -3.23    1.72
  -4  -6  -6   -4.98    4.34
  10  -4  -6   -0.11    5.58
  -4  -6  -6   -6.88    3.49
  -4  -6  -5    0.53    6.05
  -4  -6  -5    0.85    5.50
  -4  -6  -4  761.35   29.99
  10  -4  -4  704.69   26.01
  -4  -6  -4  739.31   25.50
  10  -4  -4  775.46   25.35
  -4  -6  -3    0.85    4.15
  10  -4  -3   16.43    3.06
  10  -4  -3    2.79    2.36
  -4  -6  -2   -5.94    4.14
  10  -4  -2    9.24    2.42
  10  -4  -2    2.90    2.68
  -4  -6  -1  737.00   25.17
  10  -4  -1  706.86   24.92
  -4  -5  -7    2.96    4.65
   9  -4  -6    6.32    5.58
  -4  -5  -6    7.82    3.81
  -4  -5  -6    8.89    6.14
   9  -4  -6   -1.61    1.61
  -4  -5  -5 2494.96   79.24
   9  -4  -5 2478.57   79.00
  -4  -5  -5 2491.57   86.15
  -4  -5  -4    0.00    6.27
  -4  -5  -4    6.45    5.29
   9  -4  -4    0.65    3.12
   9  -4  -4   12.34    3.90
  -4  -5  -3   -7.17    4.43
  -4  -5  -3    6.38    5.85
   9  -4  -3    1.05    2.94
   9  -4  -3   -9.27    3.13
  -4  -5  -2 1941.55   64.10
   9  -4  -2 1890.20   62.35
   8  -4  -7  -13.88    4.73
  -4  -4  -7   -4.66    4.55
  -4  -4  -6  645.02   24.16
   8  -4  -6  630.71   21.80
   8  -4  -6  580.03   22.60
  -4  -4  -5  -10.80    3.92
   8  -4  -5   -0.21    2.26
   8  -4  -5    6.44    4.22
   8  -4  -4   -0.74    3.90
  -4  -4  -4    7.83    4.02
   8  -4  -4    1.62    1.95
  -4  -4  -3 1376.75   45.96
  -4  -4  -3 1324.15   43.61
   8  -4  -3 1347.38   47.05
   8  -4  -3 1445.65   44.62
   8  -4  -2   -1.29    3.23
  -4  -4  -1    8.37    3.60
   8  -4  -1   -0.21    3.74
   3   1   1    1.81    2.55
   1  -4   1   -1.70    2.76
   3   1   2 3271.81  104.58
   1  -4   3    4.91    2.72
   3   1   3    0.53    2.85
   1  -4   4    0.42    0.84
   4   0   1 5348.99  163.86
   0  -4   1 5379.81  172.01
   4   0   1 5346.21  167.07
   0  -4   2   -0.85    1.59
   4   0   2    2.97    1.91
   4   0   2   -0.11    2.32
   4   0   3   -3.71    2.33
   4   0   3    9.16    2.84
   4   0   4  398.35   13.99
   4   0   4  352.70   14.06
   5  -1   013309.55  409.04
  -1  -4   013142.46  405.42
   5  -1   1    2.86    2.12
   5  -1   1   -1.80    1.06
  -1  -4   1    0.11    1.79
   5  -1   2    3.41    2.45
  -1  -4   2   -0.64    1.91
  -1  -4   3 9718.70  304.28
  -1  -4   3 9455.44  306.70
   5  -1   3 9346.13  293.62
   5  -1   3 9779.63  297.88
   5  -1   4   -5.94    2.65
  -2  -4   0   14.88    2.53
   6  -2   1   -2.61    1.15
   6  -2   1   -4.26    3.19
  -2  -4   1   -1.27    2.75
  -2  -4   2 3131.44   99.19
   6  -2   2 3109.60   99.90
   6  -2   2 3115.96   97.92
  -2  -4   3   -6.18    2.20
   6  -2   3    3.08    2.12
   6  -2   3    5.37    2.42
  -2  -4   3    2.44    1.49
   6  -2   4    3.50    2.65
  -3  -4   0   -4.97    2.54
   7  -3   0   -0.75    2.34
  -3  -4   1  652.34   21.79
   7  -3   1  610.50   20.63
   7  -3   2   -2.12    2.23
  -3  -4   2   -3.61    1.81
   7  -3   2   -2.42    2.52
  -3  -4   4 3135.14  105.82
  -4  -4   0 5532.49  171.83
   8  -4   0 5484.47  171.41
  -4  -4   1   -1.27    3.61
   8  -4   1   -3.30    2.45
  -4  -4   2   -0.84    2.72
   8  -4   2   13.92    3.04
  -4  -4   3 1635.78   55.04
  -4  -4   3 1659.70   55.29
  -4  -4   4   -0.32    1.59
  -5  -4   0   -2.75    3.39
   9  -5   0   -2.88    2.77
   9  -5   1   -6.48    3.40
  -5  -4   1   -4.34    2.86
  -5  -4   2 2993.70   97.71
  -5  -4   2 3091.83   97.40
  -5  -4   3   -0.95    2.96
   9  -5   3   -4.21    2.31
  -5  -4   4    5.10    1.70
  10  -6   0    1.71    3.84
  -6  -4   0    0.00    3.91
  -6  -4   1  915.79   29.88
  -6  -4   1  906.23   32.07
  -6  -4   2    2.64    2.33
  -6  -4   2   -4.55    2.86
  10  -6   3    4.82    3.35
  -6  -4   3   -0.74    2.86
  -6  -4   3   -1.90    3.06
  -6  -4   4  342.80   12.94
  -7  -4   0 7022.92  221.60
  -7  -4   1   -0.63    1.58
  -7  -4   1   11.43    4.98
  -7  -4   2   -2.54    3.07
  -7  -4   3  765.22   27.43
  -7  -4   3  798.63   27.66
  -7  -4   4    2.55    2.44
  -8  -4   0   -0.84    0.84
  -8  -4   0    4.55    4.44
  -8  -4   1   14.08    5.61
  -8  -4   2 6918.34  228.64
  -8  -4   2 7349.19  225.78
  -8  -4   3    3.07    2.54
  -8  -4   4   -3.29    1.81
  -9  -4   0  -11.74    6.35
  -9  -4   1 1811.98   60.61
  -9  -4   2   -9.65    3.29
  -9  -4   2    1.79    1.58
  -9  -4   3    7.31    3.92
 -10  -4   0 1626.07   54.88
 -10  -4   1    5.52    5.83
 -10  -4   2   -7.22    5.20
 -10  -4   3 1650.23   58.66
 -11  -4   0    2.44    6.46
 -11  -4   1    3.08    4.14
 -11  -4   2  714.52   27.19
 -12  -4   0    6.68    4.88
 -12  -4   1  191.84   12.32
 -12  -4   2    5.75    5.32
 -13  -4   0  272.11   14.57
 -13  -4   1   -4.90    6.07
 -14  -4   1   18.65    5.12
  -3 -15  -1    4.15    7.34
  -3 -14  -3   -8.52    5.54
  -3 -14  -2    4.25    4.89
  -3 -14  -1  536.67   27.78
  -3 -13  -4   24.43    5.87
  -3 -13  -3   -4.79    5.22
  -3 -13  -2  572.04   23.87
  -3 -13  -1   -3.93    4.68
  -3 -12  -5  -12.27    4.69
  -3 -12  -5   15.50    4.46
  -3 -12  -4   10.45    7.57
  -3 -12  -3 1252.74   45.20
  -3 -12  -2   -4.15    6.91
  -3 -12  -1    2.98    5.00
  -3 -11  -5    2.13    4.91
  -3 -11  -5   -3.82    3.92
  -3 -11  -4  297.03   16.10
  -3 -11  -3   -0.21    4.69
  -3 -11  -2    4.04    5.10
  -3 -11  -1  104.78    8.85
  -3 -10  -6   -0.64    4.14
  -3 -10  -6   -9.57    6.49
  -3 -10  -5 1069.16   50.31
  -3 -10  -5 1212.27   50.78
  13  -3  -4    3.92    3.18
  -3 -10  -4   -6.40    6.61
  13  -3  -3    3.82    2.33
  -3 -10  -2  614.04   22.95
  13  -3  -2  568.39   19.66
  -3 -10  -1  -12.32    4.67
  12  -3  -6  517.64   25.46
  -3  -9  -6  469.38   24.11
  -3  -9  -6  555.43   25.58
  12  -3  -5   -2.33    3.07
  -3  -9  -5   14.28    6.82
  -3  -9  -5   24.97    5.82
  -3  -9  -4  -19.52    6.61
  12  -3  -4   11.24    3.61
  12  -3  -3  935.50   32.09
  12  -3  -3  913.72   34.34
  -3  -9  -3  953.03   32.82
  12  -3  -2    0.32    1.81
  -3  -9  -2    3.19    4.46
  12  -3  -1    1.28    0.96
  -3  -9  -1   14.01    4.46
  11  -3  -7 1201.67   54.38
  -3  -8  -7 1139.12   53.43
  -3  -8  -7 1235.69   54.07
  11  -3  -6    6.84    3.37
  -3  -8  -6  -10.29    4.35
  -3  -8  -6   16.11    6.47
  -3  -8  -5   12.88    6.71
  11  -3  -5    5.07    3.48
  -3  -8  -5   -5.61    3.81
  11  -3  -4 3592.65  117.14
  -3  -8  -4 3506.77  112.55
  -3  -8  -4 3574.27  115.11
  11  -3  -3    1.70    3.08
  -3  -8  -3  -11.08    4.47
  11  -3  -3   -3.73    3.30
  11  -3  -2   -0.85    2.56
  -3  -8  -2    3.51    4.78
  11  -3  -2   -1.17    1.70
  11  -3  -1 1039.48   38.04
  -3  -8  -1 1075.21   36.18
  11  -3  -1 1142.41   36.26
  10  -3  -7   11.93    4.92
  -3  -7  -7   12.47    5.92
  -3  -7  -7   13.88    4.45
  10  -3  -6   -2.15    1.40
  -3  -7  -6   -2.54    6.04
  10  -3  -6   -6.52    3.99
  -3  -7  -6  -19.29    5.41
  -3  -7  -5  298.66   12.64
  -3  -7  -5  304.44   12.69
  10  -3  -5  263.91   11.50
  10  -3  -4    8.07    2.76
  -3  -7  -4   -5.97    4.58
  -3  -7  -4    8.03    5.39
  10  -3  -3   10.60    2.76
  -3  -7  -3    2.24    4.15
  10  -3  -2 2454.94   82.25
  -3  -7  -2 2399.75   75.90
  10  -3  -2 2520.45   79.18
  10  -3  -1   -1.49    3.09
  -3  -7  -1   -5.40    3.71
   9  -3  -7   15.60    4.82
  -3  -6  -7    8.68    4.66
  -3  -6  -7   28.53    5.92
  -3  -6  -6  883.47   32.53
   9  -3  -6  882.73   33.64
  -3  -6  -6  940.37   35.00
   9  -3  -6  999.36   34.24
  -3  -6  -5   -6.04    4.13
  -3  -6  -4    1.17    6.28
  -3  -6  -4    2.11    5.81
   9  -3  -4    3.81    3.49
   9  -3  -4   -1.70    2.77
   9  -3  -3 3783.16  127.24
   9  -3  -3 4010.37  123.51
  -3  -6  -3 3791.58  119.39
   9  -3  -2   -2.11    2.63
   9  -3  -1   -0.53    2.67
   8  -3  -7  116.08    9.67
  -3  -5  -7  155.25   11.13
  -3  -5  -7  165.14   11.67
  -3  -5  -6   -9.96    6.25
  -3  -5  -6    2.96    5.29
   8  -3  -6   -5.58    4.11
  -3  -5  -5    1.49    3.50
  -3  -5  -5   14.94    5.93
   8  -3  -5   -6.02    5.59
   8  -3  -4 9049.44  291.17
   8  -3  -4 9112.18  283.68
  -3  -5  -4 9205.02  279.83
  -3  -5  -4 8892.25  290.33
   8  -3  -3   -4.43    3.80
  -3  -5  -3    8.94    5.53
  -3  -5  -3    7.61    3.38
   8  -3  -3    0.11    1.93
  -3  -5  -2    3.82    3.72
   8  -3  -2   -4.94    2.10
   8  -3  -2    3.53    2.36
  -3  -5  -110311.98  317.42
   8  -3  -110425.92  325.93
   7  -3  -8 1057.85   48.64
  -3  -4  -8  968.51   46.25
  -3  -4  -8 1136.20   48.25
   7  -3  -7  -16.08    6.73
  -3  -4  -7   -3.92    4.55
  -3  -4  -7   -2.22    5.07
   7  -3  -6    0.53    1.16
   7  -3  -6    0.00    4.53
  -3  -4  -5 2664.18   84.46
   7  -3  -5 2496.10   83.32
   7  -3  -5 2617.43   82.10
  -3  -4  -5 2603.67   83.81
   7  -3  -4    2.69    2.47
   7  -3  -4   13.42    4.23
  -3  -4  -4    4.13    3.71
  -3  -4  -3   -6.76    2.85
   7  -3  -3   -3.37    3.90
  -3  -4  -3   12.13    5.21
  -3  -4  -2 6371.69  197.57
   7  -3  -2 6477.83  204.38
  -3  -4  -1   10.81    3.28
   7  -3  -1    7.59    2.24
   6  -3  -8   -1.99    5.14
  -3  -3  -8    5.01    3.31
   6  -3  -7    5.16    5.37
  -3  -3  -7   -7.54    2.76
  -3  -3  -7    0.63    7.27
  -3  -3  -6 5255.63  163.67
   6  -3  -6 5094.97  166.09
   6  -3  -6 5368.50  165.12
   6  -3  -6 5152.89  166.55
  -3  -3  -6 5049.57  163.84
   6  -3  -5    1.39    1.71
  -3  -3  -5   -7.84    4.45
   6  -3  -5    9.31    4.55
  -3  -3  -5    4.12    3.49
  -3  -3  -4  -15.07    4.88
  -3  -3  -4    2.65    3.92
   6  -3  -4    0.42    3.91
   6  -3  -4   -2.38    1.62
   6  -3  -3 6200.85  201.54
   6  -3  -3 6286.01  192.71
  -3  -3  -3 6266.44  198.02
  -3  -3  -3 6172.12  193.19
   6  -3  -2   -1.40    2.79
  -3  -3  -1  -11.99    4.46
   2   1   1 8082.16  249.64
   2   1   2   -5.19    1.80
   1  -3   2   -6.35    2.29
   2   1   3   -2.86    1.59
   1  -3   3   -5.74    2.51
   2   1   4 2957.23   97.79
   1  -3   4 2947.26   93.31
   1  -3   4 2796.53   95.07
   3   0   1    5.94    2.12
   0  -3   1    4.46    1.38
   3   0   1    2.85    2.33
   0  -3   2    1.87    2.91
   3   0   2    2.43    2.01
   3   0   2    2.34    2.02
   0  -3   3 1085.44   35.42
   3   0   3 1025.05   33.72
   3   0   3 1038.74   33.47
   0  -3   3 1019.57   34.84
   3   0   4   -2.96    2.33
   3   0   4   11.86    4.13
   0  -3   4   16.14    4.09
  -1  -3   0    4.74    2.32
   4  -1   1   -4.35    3.29
  -1  -3   1   -2.11    1.69
  -1  -3   2  620.43   23.90
  -1  -3   2  647.33   22.81
   4  -1   2  663.05   24.05
   4  -1   2  568.15   21.79
   4  -1   3   -5.09    2.23
  -1  -3   3    0.00    2.41
  -1  -3   3    0.63    0.74
   4  -1   3    8.08    2.62
   4  -1   4   -2.42    2.42
   4  -1   4  -12.07    3.92
  -2  -3   0   -0.63    3.38
  -2  -3   1 8564.50  269.44
   5  -2   1 8711.08  270.53
   5  -2   2  -10.47    2.86
  -2  -3   2    6.16    1.81
  -2  -3   2    7.39    3.02
   5  -2   2   -3.90    2.74
  -2  -3   3    1.78    2.31
   5  -2   3    1.48    2.65
   5  -2   4 2838.67   94.96
   5  -2   4 3033.25   95.70
  -2  -3   4 2951.50   97.93
   6  -3   012143.73  376.19
  -3  -3   011948.20  368.76
   6  -3   1    4.37    3.20
  -3  -3   1    1.80    2.12
   6  -3   2   -1.81    3.08
   6  -3   2    0.84    2.72
   6  -3   3 2705.50   90.65
  -3  -3   3 2701.26   88.12
   6  -3   3 2648.69   86.95
  -3  -3   3 2748.90   87.46
  -4  -3   0   -3.39    2.65
   7  -4   0   -2.98    3.51
  -4  -3   1   -3.60    3.29
   7  -4   1  -10.10    3.30
  -4  -3   2 6538.42  208.72
  -4  -3   2 6711.11  207.55
   7  -4   2 6697.00  213.29
  -4  -3   3    5.59    3.16
   7  -4   3   10.49    2.44
   7  -4   3    1.68    2.21
  -5  -3   0   16.74    4.88
  -5  -3   1 2625.30   87.74
  -5  -3   1 2706.89   90.36
   8  -5   1 2636.36   88.38
   8  -5   2   -6.89    3.39
  -5  -3   2    7.17    2.85
  -5  -3   2    1.90    1.58
  -5  -3   3    5.68    2.42
   8  -5   3   -3.25    2.42
  -5  -3   3   -1.90    1.90
  -5  -3   4  833.79   35.37
  -6  -3   0 3735.16  116.49
   9  -6   0 3750.15  124.06
  -6  -3   1   -2.32    1.37
  -6  -3   2    3.92    1.59
  -6  -3   2    2.21    3.58
  -6  -3   3 1658.47   54.81
  -6  -3   3 1646.59   53.03
   9  -6   3 1613.16   61.20
  -6  -3   4    0.11    1.70
  -7  -3   0   -7.62    5.19
  -7  -3   1   -3.40    1.49
  -7  -3   1   -6.13    3.07
  -7  -3   2  369.94   15.07
  -7  -3   2  438.10   18.20
  -7  -3   3    5.51    2.96
  -7  -3   3   -5.59    3.27
  -7  -3   4   -2.44    2.13
  -8  -3   0    2.12    4.55
  -8  -3   1  224.98   11.32
  -8  -3   1  209.32    7.58
  -8  -3   2   -1.27    2.01
  -8  -3   3    1.37    1.90
  -8  -3   4 3592.72  128.45
  -9  -3   0 2424.46   78.82
  -9  -3   1   28.38    6.25
  -9  -3   2   -6.66    3.49
  -9  -3   3 1087.75   37.01
 -10  -3   0   11.76    4.35
 -10  -3   1   -3.18    4.14
 -10  -3   2 1373.64   47.34
 -11  -3   0   -2.97    6.26
 -11  -3   1  318.45   14.53
 -11  -3   2   -8.06    5.41
 -11  -3   3    7.83    4.34
 -12  -3   0  638.40   24.60
 -12  -3   1   -1.91    4.14
 -12  -3   2    6.90    5.52
 -13  -3   0    2.87    4.89
 -13  -3   2 1258.20   46.07
 -14  -3   0   20.41    5.32
 -15  -3   0  456.67   23.32
 -15  -3   1    7.14    4.48
  -2 -16  -1   50.34    7.34
  -2 -15  -3   19.38    5.75
  -2 -15  -2  454.08   24.76
  -2 -15  -1   -5.10    7.01
  -2 -14  -3   86.78    7.79
  -2 -14  -2    9.67    7.33
  -2 -14  -1    1.81    4.99
  -2 -13  -5  -13.32    5.86
  -2 -13  -5   14.09    5.23
  -2 -13  -4  252.36   14.71
  -2 -13  -3    5.86    5.32
  -2 -13  -2    1.06    5.10
  -2 -13  -1 2107.44   72.34
  -2 -12  -5 1175.85   53.50
  -2 -12  -5 1148.32   52.43
  -2 -12  -4   21.23    5.98
  -2 -12  -3   16.93    7.35
  -2 -12  -2  593.60   26.27
  -2 -12  -1  -12.95    6.27
  -2 -11  -6  132.72   10.05
  -2 -11  -6  131.30   10.02
  -2 -11  -5   -0.64    7.58
  -2 -11  -5   23.14    4.89
  -2 -11  -3  744.86   28.11
  -2 -11  -2   16.68    5.42
  -2 -10  -6    1.91    4.35
  12  -2  -6   14.22    3.90
  -2 -10  -5   14.94    6.15
  12  -2  -5   20.58    4.75
  -2 -10  -5    5.87    6.72
  -2 -10  -4  172.28   11.46
  12  -2  -4  156.05    7.69
  12  -2  -3   15.91    3.71
  12  -2  -3   -2.11    2.21
  12  -2  -2   -5.42    2.34
  -2 -10  -2    1.27    6.48
  -2 -10  -1 1033.41   36.94
  11  -2  -7   -7.13    4.30
  -2  -9  -7    1.48    4.03
  -2  -9  -7    4.04    4.67
  -2  -9  -6   -6.48    4.15
  -2  -9  -6   -0.85    4.45
  -2  -9  -5  392.05   16.38
  -2  -9  -5  370.84   15.92
  11  -2  -5  362.76   15.17
  -2  -9  -4    3.20    6.93
  11  -2  -4   11.10    3.91
  11  -2  -3    3.49    2.86
  11  -2  -3    2.12    2.65
  -2  -9  -3    4.90    4.58
  11  -2  -2 1730.86   62.52
  -2  -9  -2 2018.42   72.28
  11  -2  -2 1835.11   72.85
  11  -2  -1   18.83    4.36
  -2  -8  -7   -0.95    5.40
  10  -2  -7    0.63    4.08
  10  -2  -6  495.69   19.68
  -2  -8  -6  435.15   19.04
  -2  -8  -6  494.03   20.23
  -2  -8  -5    7.78    4.15
  10  -2  -5    6.64    3.69
  -2  -8  -5  -11.33    4.02
  10  -2  -4   -3.80    2.43
  10  -2  -4   -7.19    4.02
  -2  -8  -4   -4.90    6.18
  10  -2  -3 1212.58   42.59
  10  -2  -3 1288.89   41.44
  -2  -8  -3 1191.74   39.07
  10  -2  -2    8.50    4.04
  10  -2  -2   -3.61    2.23
  -2  -8  -2   -1.49    4.14
  10  -2  -1    0.53    0.96
  -2  -8  -1   -9.54    3.71
  -2  -7  -7  302.69   16.47
  -2  -7  -7  333.66   17.29
   9  -2  -7  258.53   14.10
  -2  -7  -6   -1.70    3.50
  -2  -7  -6  -11.03    6.47
   9  -2  -6   -2.04    0.97
   9  -2  -6   -2.73    3.78
  -2  -7  -5   13.30    5.85
  -2  -7  -5   -9.42    3.81
   9  -2  -5    0.32    4.64
  -2  -7  -4  324.57   13.87
   9  -2  -4  382.64   15.17
  -2  -7  -4  341.25   14.06
   9  -2  -4  369.65   14.94
  -2  -7  -3   -0.53    4.47
   9  -2  -3   -3.82    2.76
   9  -2  -3   -8.81    2.97
   9  -2  -2   -0.74    1.70
  -2  -7  -2    9.45    4.14
   9  -2  -2    2.13    2.45
  -2  -7  -1 1637.84   53.92
   9  -2  -1 1492.42   48.20
   9  -2  -1 1488.78   51.55
  -2  -6  -7   -4.02    4.76
   8  -2  -7   -4.39    4.71
  -2  -6  -7   18.35    7.00
  -2  -6  -6    0.32    3.60
  -2  -6  -6   16.24    7.32
   8  -2  -6  -11.97    4.51
  -2  -6  -5 1628.46   52.14
  -2  -6  -5 1525.18   51.94
   8  -2  -5 1567.74   51.73
  -2  -6  -4    1.60    5.75
  -2  -6  -4   25.49    6.24
   8  -2  -4   -2.33    2.33
   8  -2  -3   12.12    3.08
   8  -2  -3   13.13    3.07
  -2  -6  -3   -4.79    5.32
  -2  -6  -2 6611.83  207.81
   8  -2  -2 6682.43  217.86
   8  -2  -2 6988.73  214.02
   8  -2  -1    2.02    2.45
  -2  -6  -1   19.79    5.08
   8  -2  -1    4.74    1.58
  -2  -5  -8    3.40    2.98
  -2  -5  -8   -2.85    4.76
   7  -2  -8    5.01    6.99
  -2  -5  -7    5.08    3.28
   7  -2  -7   -3.56    6.60
  -2  -5  -6 2639.76   87.24
   7  -2  -6 2934.16  100.69
  -2  -5  -6 2718.62   86.36
   7  -2  -5   18.67    5.91
  -2  -5  -5    7.00    4.24
  -2  -5  -5    5.73    3.72
  -2  -5  -4   -3.83    5.22
   7  -2  -4   -5.20    2.12
   7  -2  -4   -9.41    3.59
  -2  -5  -4    3.92    3.81
  -2  -5  -3 2366.06   74.92
   7  -2  -3 2423.08   80.93
   7  -2  -3 2414.86   78.96
   7  -2  -2   -4.80    2.14
   7  -2  -2   -0.84    1.90
  -2  -5  -2    4.35    3.40
  -2  -5  -1   -1.69    3.28
   7  -2  -1    8.96    2.35
  -2  -4  -8    2.02    3.09
  -2  -4  -8   26.60    5.91
  -2  -4  -7 3256.05  112.26
  -2  -4  -7 3487.72  110.73
   6  -2  -7 3497.35  114.24
  -2  -4  -6    6.87    3.17
   6  -2  -6   19.48    5.58
  -2  -4  -6  -10.71    4.35
  -2  -4  -5    4.98    4.77
  -2  -4  -5   -0.53    6.47
   6  -2  -5   -2.34    1.17
   6  -2  -5   -2.53    1.16
  -2  -4  -4 2302.25   76.82
  -2  -4  -4 2342.84   73.31
   6  -2  -4 2367.52   75.02
  -2  -4  -3   -2.66    2.87
  -2  -4  -3   -1.48    2.86
   6  -2  -3    5.78    1.61
   6  -2  -3   -0.21    4.12
  -2  -4  -2   -6.80    2.97
   6  -2  -2    0.32    1.82
   6  -2  -2    3.06    2.00
  -2  -4  -1 6483.57  202.23
   6  -2  -1 6530.60  202.68
  -2  -3  -8  502.62   22.99
  -2  -3  -8  464.30   23.71
   5  -2  -8  476.00   23.83
  -2  -3  -7  -11.30    4.75
  -2  -3  -7   -3.61    3.40
  -2  -3  -6    2.33    2.86
  -2  -3  -6   -6.46    4.87
   5  -2  -6   20.04    4.85
   5  -2  -5 3354.67  108.73
   5  -2  -5 3292.59  110.28
   5  -2  -5 3517.89  107.49
  -2  -3  -5 3474.53  116.76
  -2  -3  -5 3512.98  109.66
  -2  -3  -4   -5.09    4.13
   5  -2  -4   16.51    5.50
  -2  -3  -4    0.53    4.35
  -2  -3  -3   -4.04    3.83
   5  -2  -3    0.86    1.93
  -2  -3  -3   -9.41    4.02
  -2  -3  -2 2920.54   95.41
   5  -2  -2 2963.75   95.72
   5  -2  -2 2905.68   91.26
   5  -2  -1    0.11    2.78
  -2  -3  -1    4.03    2.44
  -2  -2  -8    0.74    2.23
   4  -2  -8    6.51    5.15
  -2  -2  -7   11.58    7.69
   4  -2  -7   -0.21    5.06
  -2  -2  -6  219.32    8.84
  -2  -2  -6  215.92   10.28
   4  -2  -6  242.98   11.58
  -2  -2  -5   -0.11    2.54
  -2  -2  -5   14.92    4.66
   4  -2  -5   -0.63    1.37
   4  -2  -5    0.86    1.18
   4  -2  -5   -2.96    6.25
  -2  -2  -4    3.39    5.19
   4  -2  -4    3.51    1.49
   4  -2  -4   -2.65    3.60
  -2  -2  -3 3131.10   96.71
  -2  -2  -3 2840.35   99.71
   4  -2  -3 2785.30   89.65
  -2  -2  -2   -1.70    2.34
  -2  -2  -2   -6.34    2.43
   4  -2  -2    9.29    2.53
   0  -2   1   -0.74    0.85
   0  -2   225289.38  779.45
   2   0   224939.09  775.81
   2   0   224780.85  761.52
   2   0   3   -3.18    1.91
   0  -2   3   -2.83    2.31
   2   0   4    4.44    2.85
   0  -2   4   -6.29    2.52
   2   0   4   -0.11    1.91
   2   0   5 1751.84   59.23
   3  -1   0   -3.85    1.60
  -1  -2   1 6763.24  214.21
   3  -1   1 6887.26  213.13
   3  -1   1 6900.21  211.43
  -1  -2   2    1.56    3.02
   3  -1   2    2.94    1.68
   3  -1   2    2.33    2.86
  -1  -2   3   -1.05    2.31
   3  -1   3    2.63    2.21
   3  -1   3    3.60    3.39
  -1  -2   4 4107.22  138.33
   3  -1   4 4141.06  132.82
   3  -1   4 4177.05  133.08
   3  -1   5   -2.44    2.01
  -2  -2   1   -6.05    2.34
   4  -2   1   -2.56    2.13
  -2  -2   2    0.11    1.16
   4  -2   2   -4.97    1.80
   4  -2   2    3.88    1.99
  -2  -2   3 9086.42  284.37
   4  -2   3 9165.79  279.11
   4  -2   3 8789.84  275.64
  -2  -2   4   -1.89    2.42
   4  -2   4    8.40    1.79
   4  -2   4   14.88    3.91
   5  -3   0   -5.63    2.34
   5  -3   1   -5.96    3.41
  -3  -2   1    0.10    1.35
   5  -3   2 4837.65  153.86
  -3  -2   2 4535.87  145.01
  -3  -2   2 4726.83  145.11
   5  -3   2 4741.14  158.96
   5  -3   3   -1.37    1.69
  -3  -2   3    3.40    1.17
  -3  -2   3    3.79    2.21
   5  -3   3    2.74    2.63
   5  -3   4    3.99    2.41
  -3  -2   4   -6.10    2.53
   6  -4   1 4612.56  149.64
  -4  -2   1 4523.57  144.27
  -4  -2   1 4683.06  144.75
   6  -4   2   -2.34    2.02
  -4  -2   2   -0.84    2.10
   6  -4   3   -2.23    2.01
   6  -4   3   -0.42    2.31
  -4  -2   3    7.18    3.27
  -4  -2   4  165.48   10.27
  -5  -2   0 3137.89  100.85
   7  -5   0 3162.10  105.92
  -5  -2   1   -3.80    2.43
   7  -5   1   -3.50    3.18
  -5  -2   2   -3.78    2.73
  -5  -2   2    1.91    1.59
   7  -5   2    7.53    2.33
  -5  -2   3 4200.26  131.40
  -5  -2   3 4151.70  136.49
   7  -5   3 4279.22  144.22
  -5  -2   4   -4.33    2.74
   8  -6   0   -2.13    2.66
  -6  -2   0   -6.89    3.07
   8  -6   1   -3.07    2.54
  -6  -2   1   -0.64    1.28
  -6  -2   1   -4.22    2.96
   8  -6   2 1143.51   44.35
  -6  -2   2 1131.36   40.19
  -6  -2   2 1179.86   41.93
   8  -6   3    1.89    2.62
  -6  -2   3   -2.44    2.22
  -6  -2   3    1.79    2.64
  -6  -2   4    7.61    3.70
   9  -7   0   -1.28    2.66
  -7  -2   1 4821.73  158.28
  -7  -2   1 5163.40  156.49
  -7  -2   2    3.05    2.84
  -7  -2   2   -6.47    2.12
  -7  -2   3   -0.64    2.01
  -7  -2   3   -0.42    2.00
  -7  -2   4 1581.33   55.28
  -8  -2   0 8969.52  279.46
  -8  -2   1    2.22    3.28
  -8  -2   2   -3.16    2.95
  -8  -2   3 1035.58   36.18
  -9  -2   0    0.95    4.35
  -9  -2   1   -3.28    3.60
  -9  -2   211805.05  373.78
  -9  -2   3    2.43    2.74
  -9  -2   4   -0.96    2.02
 -10  -2   1 4683.87  151.63
 -10  -2   2    5.39    3.49
 -10  -2   3    6.86    3.91
 -11  -2   0 4624.17  150.15
 -11  -2   1    5.51    6.36
 -11  -2   2    0.32    3.38
 -11  -2   3  137.12    8.04
 -12  -2   0    1.81    5.20
 -12  -2   1    7.96    6.37
 -12  -2   2 3714.26  125.48
 -12  -2   3   -3.28    3.07
 -13  -2   0   -1.28    4.68
 -13  -2   1 2447.48   82.45
 -13  -2   2  -10.92    3.71
 -14  -2   0  656.22   27.83
 -14  -2   1   -1.06    6.38
 -14  -2   2   -9.44    3.71
 -15  -2   0   -3.94    6.70
 -15  -2   1    8.51    4.89
 -16  -2   0   -7.34    7.02
 -16  -2   1  385.57   20.97
  -1 -16  -2   14.44    5.95
  -1 -16  -1   -2.76    4.99
  -1 -15  -3   10.75    5.43
  -1 -15  -2    2.44    5.31
  -1 -15  -1  145.41   11.63
  -1 -14  -4    9.27    5.65
  -1 -14  -2 1119.16   41.29
  -1 -14  -1    8.59    5.73
  -1 -13  -4    3.41    6.61
  -1 -13  -3  280.03   13.85
  -1 -13  -2   12.10    4.99
  -1 -13  -1   15.16    4.77
  -1 -12  -5    0.75    4.69
  -1 -12  -5    2.66    4.15
  -1 -12  -4 1146.95   41.25
  -1 -12  -3    0.00    6.92
  -1 -12  -2    2.76    4.56
  -1 -12  -1 1810.73   60.88
  -1 -11  -6    2.24    4.48
  -1 -11  -6   11.58    4.68
  -1 -11  -5  154.03    8.81
  -1 -11  -5  116.24    8.23
  -1 -11  -4   -9.70    4.26
  -1 -11  -3    0.96    4.47
  12  -1  -2  611.43   27.48
  -1 -11  -2  662.00   26.26
  -1 -10  -6  891.45   42.46
  -1 -10  -6  966.82   42.45
  -1 -10  -5   17.18    4.67
  -1 -10  -5   -5.33    4.16
  -1 -10  -4    2.24    6.40
  11  -1  -3  977.13   35.03
  -1 -10  -3  973.24   32.90
  -1 -10  -2  -11.99    4.67
  11  -1  -1   -7.77    4.26
  -1  -9  -7  367.64   19.52
  -1  -9  -7  366.75   19.06
  -1  -9  -6   11.06    5.96
  -1  -9  -6  -12.52    4.78
  10  -1  -6    0.94    3.78
  -1  -9  -5    5.97    4.26
  -1  -9  -5    0.53    6.04
  10  -1  -5   -6.42    3.16
  10  -1  -4 2886.31   97.77
  10  -1  -4 3093.16   99.86
  -1  -9  -4 2970.54  101.14
  10  -1  -3    5.08    3.28
  10  -1  -3    0.32    2.95
  10  -1  -2    6.69    4.04
  -1  -9  -2   -0.74    4.46
  -1  -9  -1 1495.74   48.51
  10  -1  -1 1546.54   52.12
   9  -1  -7    6.59    4.50
  -1  -8  -7    1.38    3.81
  -1  -8  -7    1.91    5.10
  -1  -8  -6    4.67    3.82
  -1  -8  -6    7.43    4.46
   9  -1  -6   -5.45    4.30
   9  -1  -5  496.77   19.49
  -1  -8  -5  490.72   17.98
  -1  -8  -5  477.22   19.07
   9  -1  -4   -3.48    3.80
   9  -1  -4   -2.22    2.43
  -1  -8  -4   -6.82    5.33
   9  -1  -3    3.06    2.32
   9  -1  -3   -0.11    2.33
  -1  -8  -2 1417.61   47.30
   9  -1  -2 1364.34   43.66
   9  -1  -2 1298.47   46.64
   9  -1  -1   -3.72    2.66
  -1  -8  -1    4.45    5.61
   8  -1  -7   23.40    5.33
  -1  -7  -7   -2.54    3.28
  -1  -7  -6 2564.73   87.52
  -1  -7  -6 2582.69   85.21
   8  -1  -6 2614.70   87.74
  -1  -7  -5    5.21    5.11
  -1  -7  -5   18.12    6.36
   8  -1  -5   -4.52    5.05
   8  -1  -4   -2.33    2.33
   8  -1  -4   -1.27    3.38
  -1  -7  -4   -6.28    4.05
   8  -1  -3 3592.84  112.42
  -1  -7  -3 3592.41  114.82
   8  -1  -3 3578.26  117.77
  -1  -7  -2  -11.45    5.52
   8  -1  -2    4.56    2.33
  -1  -7  -1   -7.51    3.39
   8  -1  -1    1.91    0.95
   8  -1  -1  -11.27    3.51
  -1  -6  -8   -1.49    4.03
  -1  -6  -8    0.11    7.32
   7  -1  -8   18.03    5.42
  -1  -6  -7 1937.63   85.25
  -1  -6  -7 2051.11   86.78
   7  -1  -7 2140.28   95.26
  -1  -6  -6   -3.50    4.45
  -1  -6  -6   10.42    5.53
   7  -1  -6   18.24    4.30
  -1  -6  -5   -1.17    3.51
  -1  -6  -5   15.38    6.58
   7  -1  -5    1.38    1.06
  -1  -6  -4 1852.15   59.76
  -1  -6  -4 1906.15   60.96
   7  -1  -4 1705.03   60.36
   7  -1  -4 1913.22   58.85
   7  -1  -3   -0.64    2.54
   7  -1  -3   -2.33    3.49
  -1  -6  -2    5.30    4.56
  -1  -6  -1 2184.83   85.05
   7  -1  -1 2069.40   79.37
   7  -1  -1 1429.21   63.63
  -1  -5  -8  585.44   26.46
  -1  -5  -8  536.56   27.90
   6  -1  -8  600.14   29.22
  -1  -5  -7    1.48    2.97
  -1  -5  -7    4.99    5.42
   6  -1  -7   -3.87    4.92
  -1  -5  -6   -0.21    3.18
   6  -1  -6    1.99    4.09
  -1  -5  -6    6.70    5.42
  -1  -5  -5 1870.93   60.09
   6  -1  -5 1916.27   62.29
   6  -1  -5 1918.46   61.66
   6  -1  -5 1869.48   61.55
  -1  -5  -5 1837.12   60.12
  -1  -5  -4    8.62    3.30
   6  -1  -4    3.59    4.86
   6  -1  -3   -2.54    2.01
   6  -1  -3   -7.31    2.54
  -1  -5  -3   -0.96    3.19
  -1  -5  -215124.64  467.71
   6  -1  -215636.72  497.96
   6  -1  -216015.96  489.74
  -1  -5  -1   -4.54    2.75
   6  -1  -1    4.05    2.24
   6  -1  -1    3.92    1.48
  -1  -4  -8   43.58    7.94
   5  -1  -8   24.45    5.64
  -1  -4  -8   10.22    3.09
   5  -1  -7    1.99    5.13
  -1  -4  -7   -5.20    2.44
  -1  -4  -7    0.64    4.67
   5  -1  -6  881.74   33.61
  -1  -4  -6  857.32   30.02
  -1  -4  -6  814.04   29.47
   5  -1  -5    7.27    4.21
  -1  -4  -5    1.91    4.77
  -1  -4  -4   -0.42    3.71
   5  -1  -4   10.78    3.59
  -1  -4  -4   -7.23    2.77
   5  -1  -3 1026.33   34.71
   5  -1  -3 1048.20   33.41
  -1  -4  -3 1095.78   34.45
  -1  -4  -3 1021.43   33.95
  -1  -4  -2    5.62    3.71
   5  -1  -2    7.31    2.01
   5  -1  -1    1.69    1.58
   5  -1  -1   -1.17    2.03
  -1  -3  -8    4.68    2.34
  -1  -3  -8   26.59    6.02
   4  -1  -8    0.42    5.13
  -1  -3  -7  373.34   16.71
  -1  -3  -7  323.55   13.48
   4  -1  -7  365.98   15.64
  -1  -3  -6   -1.90    2.33
   4  -1  -6   -7.26    4.73
  -1  -3  -5   -6.48    6.90
  -1  -3  -5   -1.38    2.65
   4  -1  -5   23.94    4.64
  -1  -3  -4 4386.25  140.23
   4  -1  -4 4503.36  140.35
   4  -1  -4 4459.72  142.13
  -1  -3  -4 4613.00  150.10
  -1  -3  -3   24.98    4.45
   4  -1  -3   -0.53    2.96
  -1  -3  -3    6.28    3.40
  -1  -3  -2   -2.55    2.33
   4  -1  -2    3.70    2.22
  -1  -3  -125717.97  790.56
   4  -1  -125489.24  795.89
  -1  -2  -8  717.93   34.18
   3  -1  -8  733.46   35.13
  -1  -2  -7   -8.86    4.85
  -1  -2  -7    3.83    1.70
   3  -1  -7   11.55    7.35
  -1  -2  -6    0.63    4.76
  -1  -2  -6    5.40    2.75
   3  -1  -6  -11.79    5.05
  -1  -2  -5  534.18   17.91
  -1  -2  -5  437.10   18.93
   3  -1  -5  429.26   16.47
  -1  -2  -4    2.23    3.81
   3  -1  -4   -3.70    1.06
   3  -1  -4    0.00    0.97
   3  -1  -4    4.23    5.08
  -1  -2  -3    4.04    2.13
   3  -1  -3   -2.22    2.75
  -1  -2  -2 4459.23  145.88
   3  -1  -2 4387.38  140.58
  -1  -2  -2 4705.05  148.00
  -1  -2  -1   19.80    2.44
   3  -1  -1    6.19    1.71
  -1  -1  -8   -5.56    7.66
  -1  -1  -7    2.22    1.80
   2  -1  -7   16.61    7.25
  -1  -1  -6 2846.79   93.87
  -1  -1  -6 2833.72   90.36
   2  -1  -6 2866.23   99.54
  -1  -1  -5    5.60    2.64
  -1  -1  -5    4.54    4.64
  -1   2  -5    3.04    4.19
   2  -1  -5   -1.58    1.06
   2  -1  -5   -2.43    6.55
  -1   2  -4   -1.47    3.99
   2  -1  -4   -1.80    1.17
   2  -1  -4    4.97    5.29
  -1  -1  -4   -0.53    3.91
  -1  -1  -3 2146.59   65.10
  -1  -1  -3 1989.78   65.29
  -1   2  -3 2072.57   65.17
   2  -1  -3 2039.88   68.32
   2  -1  -3 2163.30   66.18
  -1  -1  -2    2.13    2.02
  -1  -1  -2   -2.54    2.54
   2  -1  -2   -4.23    2.75
  -1  -1  -1   -8.30    2.34
   1   0   1 7319.25  268.84
   0  -1   1 8524.31  276.93
   1   0   1 9592.17  273.47
   1   0   2    4.77    2.33
   1   0   2    0.42    1.80
   1   0   3    0.53    2.22
   0  -1   3   -5.16    3.37
   0  -1   3   -0.96    0.53
   1   0   3   -0.63    1.48
   1   0   4 8478.95  268.94
   0  -1   4 8286.94  260.12
   1   0   4 8609.61  270.73
   1   0   5   -1.61    1.40
   2  -1   0 1841.91   66.91
  -1  -1   1   -0.21    0.96
  -1  -1   1   -0.21    1.35
   2  -1   1   -1.46    1.56
  -1  -1   2   -9.91    3.06
   2  -1   2    2.62    1.36
  -1   2   2    7.02    1.38
   2  -1   2    2.85    2.32
  -1  -1   3  513.97   18.86
   2  -1   3  552.80   19.08
   2  -1   3  504.99   19.74
  -1  -1   4    0.32    2.73
   2  -1   4   13.39    3.06
   2  -1   4    4.13    1.70
   2  -1   5   -2.13    1.60
  -2  -1   0   -4.04    2.55
   3  -2   0    0.11    1.70
  -2  -1   1    3.66    1.36
  -2  -1   1    3.80    1.48
   3  -2   1    5.54    1.92
  -1   3   1    5.74    1.91
  -2  -1   217379.13  538.77
  -1   3   216693.61  525.19
   3  -2   217509.06  536.35
   3  -2   216918.80  541.34
   3  -2   3    2.62    1.47
   3  -2   3   -6.84    3.47
  -1   3   3   -5.97    2.13
  -2  -1   3   -6.12    3.48
   3  -2   4   -1.26    1.79
   3  -2   4    0.53    2.74
   3  -2   5 1563.52   52.12
   3  -2   6    3.39    1.59
  -3  -1   0   11.24    2.76
  -3  -1   116137.62  495.87
  -3  -1   116298.79  502.26
  -1   4   116272.09  510.64
   4  -3   116136.17  504.60
   4  -3   2   -1.77    3.03
   4  -3   2   -2.13    1.81
  -3  -1   2   -2.22    1.37
  -3  -1   2   -5.51    1.91
  -1   4   2   -4.99    2.55
   4  -3   3   -3.78    3.67
   4  -3   3    1.16    1.58
  -1   4   3    1.60    1.70
  -3  -1   3   11.20    3.70
  -3  -1   4  691.41   27.89
   4  -3   4  798.34   29.59
   4  -3   5    2.43    1.37
  -4  -1   0 7814.25  241.98
   5  -4   1    1.06    2.01
  -1   5   1    5.30    2.23
  -4  -1   2   -2.84    1.47
  -4  -1   2    8.17    2.86
   5  -4   3  541.61   19.74
   5  -4   3  584.26   20.39
  -1   5   3  561.87   20.22
  -4  -1   3  562.15   20.34
  -4  -1   4    5.70    4.01
   5  -4   4   -0.63    2.10
  -5  -1   0    2.12    2.65
   6  -5   1   -6.45    2.22
  -1   6   1   -8.37    3.29
  -5  -1   2 2160.80   73.54
   6  -5   2 2226.73   77.37
  -1   6   2 2198.17   79.30
  -5  -1   2 1843.17   70.86
  -5  -1   3    1.69    2.12
  -5  -1   3   -0.74    1.70
   6  -5   3    1.06    2.02
  -1   6   3   -3.71    2.23
  -5  -1   4   10.14    3.49
  -1   7   123812.63  736.64
  -6  -1   123302.76  718.84
   7  -6   123817.05  788.63
  -1   7   2    3.07    2.54
  -6  -1   2  -10.72    2.94
   7  -6   2    7.39    3.27
  -6  -1   2   -0.21    2.23
  -6  -1   3    1.16    2.43
  -6  -1   3    3.60    2.23
  -6  -1   4 2446.46   81.41
  -7  -1   0 2356.97   74.11
   8  -7   1    5.29    3.39
  -7  -1   2   11.56    2.73
  -7  -1   3 4650.03  151.23
  -8  -1   0   10.70    3.81
  -8  -1   1    0.32    3.38
  -8  -1   2 3736.41  122.47
  -8  -1   3   -4.85    3.06
  -9  -1   0   -0.11    3.92
  -9  -1   1  878.32   29.74
  -9  -1   3    2.11    3.48
 -10  -1   0 3308.77  105.26
 -10  -1   1   -5.39    4.12
 -10  -1   2   -7.90    3.69
 -10  -1   3 1575.44   53.56
 -11  -1   1   -2.01    4.44
 -11  -1   2 3265.98  108.05
 -12  -1   0  -21.77    6.80
 -12  -1   1  525.47   21.23
 -12  -1   2    6.54    5.38
 -12  -1   3   -9.39    3.16
 -13  -1   0 1117.70   39.30
 -13  -1   1   -1.06    4.13
 -13  -1   2    4.01    3.91
 -14  -1   0   -5.53    6.48
 -14  -1   1   11.88    4.77
 -14  -1   2  181.34   12.15
 -15  -1   0    7.76    6.80
 -15  -1   1  387.84   19.98
 -15  -1   2   -2.43    4.13
 -16  -1   0  285.27   15.87
 -16  -1   1    7.65    4.46
   0 -17  -1  207.79   13.74
   0 -16  -3   21.48    5.85
   0 -16  -2 1507.05   69.56
   0 -16  -1   -1.91    5.19
   0 -15  -4   16.51    7.99
   0 -15  -3  794.87   37.98
   0 -15  -2    4.77    5.62
   0 -15  -1   22.34    7.63
   0 -15   0  342.28   15.16
   0 -14  -5  -13.86    4.91
   0 -14  -4  294.64   16.55
   0 -14  -3   14.56    7.23
   0 -14  -1   40.76    7.74
   0 -14   0    2.65    4.76
   0 -13  -5  387.26   20.78
   0 -13  -4   -8.62    7.03
   0 -13  -3   -5.95    5.63
   0 -13  -2 1675.30   57.94
   0 -13   0   11.00    4.66
   0 -12  -6  304.98   16.20
   0 -12  -6  253.03   15.87
   0 -12  -5    6.29    4.48
   0 -12  -4   19.17    5.01
   0 -12  -3  808.38   29.70
  12   0  -2   -1.91    2.44
   0 -12  -1  -12.91    4.45
   0 -12   0 4547.59  146.88
   0 -11  -6  -18.97    6.40
   0 -11  -5    5.22    4.26
   0 -11  -4 1490.23   49.92
  11   0  -3    7.95    2.33
   0 -11  -3   -6.37    4.25
  11   0  -1 2120.97   72.52
   0 -11  -1 2019.99   66.27
   0 -11   0   -6.03    5.92
   0 -10  -7   -6.17    4.57
   0 -10  -6   12.46    5.75
   0 -10  -6    3.29    6.26
   0 -10  -5  640.13   23.38
   0 -10  -5  655.74   24.11
   0 -10  -4   -1.92    6.07
  10   0  -3    6.68    3.39
   0 -10  -3  -15.83    6.48
  10   0  -2 6583.53  209.45
   0 -10  -2 6409.88  199.39
  10   0  -1   11.29    4.37
   0 -10   0   -2.75    3.81
   0  -9  -7   -7.64    3.61
   0  -9  -6  432.73   17.30
   0  -9  -6  430.02   18.26
   0  -9  -5   -9.69    4.15
   0  -9  -5    5.93    4.13
   0  -9  -4    0.64    4.58
   9   0  -4    8.48    2.54
   0  -9  -3  933.09   32.19
   9   0  -3  980.06   33.53
   0  -9  -2   -0.95    4.24
   9   0  -2   -5.20    2.65
   0  -9  -1   -0.11    3.81
   9   0  -1   -1.17    3.94
   0  -9   0 7218.10  225.05
   9   0   0 7149.24  225.70
   0  -8  -7 1278.67   55.50
   0  -8  -7 1233.23   55.81
   0  -8  -6    9.99    3.83
   0  -8  -6   21.76    5.73
   0  -8  -5   -6.81    3.41
   0  -8  -5    1.27    5.93
   8   0  -5    2.12    1.38
   8   0  -5   10.81    5.14
   8   0  -4   76.44    4.26
   0  -8  -4  113.96    6.63
   8   0  -4  101.42    5.51
   8   0  -3   -7.84    2.86
   8   0  -3   -7.06    3.58
   0  -8  -3    0.53    4.25
   8   0  -2   -1.49    2.44
   0  -8  -2   -4.35    3.71
   0  -8  -1 2130.17   67.68
   8   0  -1 2184.60   69.39
   0  -8   0   -2.01    2.86
   0  -7  -7    8.69    4.56
   0  -7  -7   -3.30    5.00
   0  -7  -6    3.08    4.78
   0  -7  -6    2.02    3.40
   7   0  -6   29.41    6.60
   0  -7  -5 1515.26   49.69
   0  -7  -5 1502.88   53.10
   7   0  -5 1501.86   49.16
   7   0  -5 1487.11   50.26
   0  -7  -4    2.45    5.32
   7   0  -4   13.58    4.74
   0  -7  -3   -0.11    3.93
   7   0  -3   -7.62    2.75
   7   0  -3    5.06    3.80
   0  -7  -2 5849.30  182.80
   7   0  -2 5862.14  186.19
   7   0  -2 6059.17  189.13
   7   0  -1   -5.00    2.34
   0  -7  -1   14.29    4.76
   0  -7   0   -6.66    3.28
   0  -6  -8   19.22    5.10
   0  -6  -8    2.87    3.40
   0  -6  -7   -5.93    2.75
   0  -6  -7    7.45    7.34
   6   0  -7    3.45    4.91
   0  -6  -6   51.70    7.45
   0  -6  -6   42.31    4.35
   6   0  -6   31.29    6.80
   0  -6  -5    7.12    3.08
   0  -6  -5   -1.59    4.56
   6   0  -5    1.68    4.30
   0  -6  -4   -1.27    3.92
   6   0  -4   -5.37    3.79
   0  -6  -4    2.02    3.30
   0  -6  -3  434.46   15.67
   6   0  -3  436.05   14.72
   6   0  -3  426.75   15.06
   0  -6  -2   11.66    3.39
   6   0  -2   -0.95    1.59
   6   0  -2    1.16    1.90
   0  -6  -1    6.67    3.28
   6   0  -1   -1.28    2.23
   0  -6   015157.61  470.76
   6   0   015345.38  468.81
   0  -5  -8   -0.11    2.13
   0  -5  -8    0.00    4.88
   5   0  -7 1067.98   37.87
   0  -5  -7 1029.43   36.84
   0  -5  -7 1132.38   39.49
   5   0  -6   -4.50    4.50
   0  -5  -6   -0.21    2.33
   0  -5  -6   -2.24    4.58
   5   0  -5    7.46    6.20
   0  -5  -5   21.26    6.48
   0  -5  -5    6.16    2.87
   5   0  -4 2189.23   69.41
   5   0  -4 2139.06   67.99
   0  -5  -4 2202.39   71.60
   0  -5  -4 2203.67   70.56
   0  -5  -3   -5.10    2.87
   5   0  -2   -1.48    2.33
   5   0  -112338.89  388.56
   5   0  -112849.46  386.88
   0  -5  -112346.46  384.82
   5   0   0    6.59    2.23
   0  -4  -8  282.83   13.82
   0  -4  -8  270.87   15.01
   4   0  -7   21.01    5.02
   0  -4  -7   -7.85    2.87
   0  -4  -7   -8.61    4.78
   0  -4  -6    2.54    2.44
   0  -4  -6   -6.81    4.79
   4   0  -6   -1.78    4.19
   0  -4  -5 1532.98   50.71
   0  -4  -5 1505.57   49.32
   4   0  -5 1581.66   51.66
   0  -4  -4    2.97    3.82
   4   0  -4   -0.64    0.53
   4   0  -4   -3.90    5.16
   0  -4  -3   -9.45    3.61
   4   0  -3   -3.70    3.91
   0  -4  -2 5908.53  183.00
   4   0  -2 6059.93  187.65
   4   0  -2 6199.12  195.47
   0  -4  -1   -2.01    2.22
   4   0  -1   -3.93    2.66
   4   0  -1   -4.88    1.70
   0  -4   0    0.74    2.43
   4   0   0   -3.93    1.91
   0  -3  -8   18.28    8.35
   0  -3  -7    2.55    2.44
   0  -3  -7  -10.28    4.87
   3   0  -7   47.82    7.96
   0  -3  -6 6105.89  198.37
   0  -3  -6 6470.08  197.67
   3   0  -6 6617.85  206.82
   3   0  -5   -8.83    6.62
   0  -3  -5    2.66    4.78
   0  -3  -5   -3.50    2.33
   0  -3  -4    2.87    3.08
   0  -3  -4    6.26    3.93
   0  -3  -3 7048.51  219.30
   0  -3  -3 7115.94  219.63
   3   0  -3 6867.76  218.45
   3   0  -3 7254.50  223.93
   0  -3  -2   -5.51    2.22
   0  -3  -1    0.74    2.22
   3   0  -1    7.54    2.44
   3   0  -1    6.06    1.59
   0  -3   012650.13  393.54
   3   0   012508.49  381.67
   0  -2  -8   -9.27    4.95
   2   0  -8    2.93    5.34
   0  -2  -7  375.58   15.73
   2   0  -7  396.52   16.45
   0  -2  -7  382.24   14.38
   0  -2  -6    4.77    1.80
   2   0  -6   -5.66    7.03
   0  -2  -5   -7.10    4.56
   0  -2  -5   -2.22    2.75
  -2   2  -5    6.18    4.92
   2   0  -5   -1.68    4.42
   0  -2  -4 3428.39  106.63
   0  -2  -4 3263.40  104.03
  -2   2  -4 3442.98  107.61
   2   0  -4 3475.11  114.25
   0  -2  -3   -4.14    2.44
  -2   2  -3    3.20    1.81
   2   0  -3   -4.55    2.86
   0  -2  -2   -2.12    2.54
   0  -2  -2    0.85    2.75
   2   0  -2    1.38    3.50
   0  -1  -8 1156.59   51.79
   1   0  -8 1242.92   55.36
   0  -1  -7   22.40    7.36
  -1   1  -7   -2.72    5.12
   1   0  -7   30.17    5.34
   0  -1  -6    0.21    1.70
  -1   1  -6   14.75    5.13
   1   0  -6   15.74    7.97
   0  -1  -5 1362.98   48.26
   0  -1  -5 1341.70   43.54
  -1   1  -5 1346.03   45.50
  -1   1  -5 1425.62   50.27
   1   0  -5 1407.58   46.66
   0  -1  -4   -1.27    1.38
   0  -1  -4   -0.42    5.29
  -1   1  -4    4.47    1.38
  -1   1  -4   -0.63    5.89
   1   0  -4    0.32    0.85
   1   0  -4   25.84    5.59
   1   0  -3    0.63    2.96
   1   0  -3   -1.27    0.74
   0  -1  -3    0.85    3.28
   0  -1  -218098.54  557.29
  -1   1  -218448.68  563.72
   0  -1  -218023.37  552.87
   1   0  -218110.60  554.01
  -1   1  -1    7.79    1.39
   0  -1  -1    2.85    1.27
   1   0  -1    2.55    1.70
   0   0  -7   10.37    5.24
   0   0  -6 2207.33   78.07
   0   0  -5   -1.05    4.73
   0   0  -4   -3.28    1.69
   0   0  -4   22.26    5.80
   0   0  -3 5930.71  182.32
   0   0  -3 5836.78  185.83
   0   0  -2   -5.83    2.65
   0   0  -1   21.56    2.66
   0   0   1    8.39    1.59
   0   0   2    9.44    2.65
   0   0   3 5770.67  182.05
   0   0   3 5666.81  176.51
   0   0   4   -0.86    1.07
   0   0   4   -0.63    2.95
  -1   0   1    5.20    1.59
   0   1   1    9.58    1.27
   1  -1   1    4.37    0.85
   1  -1   1   18.07    2.60
   1  -1   218195.78  558.04
   0   1   218282.74  576.37
  -1   0   218296.12  559.67
   1  -1   3   -2.74    2.64
  -1   0   3    6.87    3.60
   0   1   4   -0.32    0.97
   1  -1   4   -5.58    3.05
   1  -1   4    0.53    1.17
  -1   0   4    6.12    2.74
   1  -1   5 1444.03   52.33
   0   2   2   -1.06    1.48
   2  -2   3   -0.21    3.46
   0   2   3    1.49    1.38
  -2   0   3   -5.50    2.33
   2  -2   3    2.62    1.57
   0   2   4 3396.27  110.54
   2  -2   4 3288.28  107.06
   2  -2   4 3225.24  105.33
  -2   0   4 3248.68  110.26
   2  -2   5    0.21    1.28
   0   2   5    0.54    1.72
   2  -2   6   -2.69    1.08
   0   3   012826.50  399.16
  -3   0   012827.62  395.30
   0   3   1    8.87    3.06
  -3   0   1    8.58    1.80
  -3   0   1    6.35    1.48
   0   3   2    3.17    2.43
   3  -3   2   -4.07    2.19
   0   3   3 7267.76  228.84
   3  -3   3 7185.35  231.92
   3  -3   3 7154.56  222.98
  -3   0   3 7325.53  227.37
   3  -3   4    0.84    1.78
   3  -3   4   10.30    2.94
  -3   0   4   -4.65    2.85
   3  -3   5    3.92    1.59
   3  -3   6 6241.31  228.42
   0   4   0    0.53    3.18
  -4   0   0   -5.71    3.38
   0   4   2 6097.12  195.01
   4  -4   2 5991.86  190.34
  -4   0   2 5989.45  198.70
  -4   0   2 6202.17  189.36
   0   4   3    0.11    2.54
   4  -4   3    0.84    2.72
  -4   0   3    1.27    2.54
   4  -4   4    3.05    1.47
  -4   0   4   -4.23    2.64
   4  -4   5 1418.20   48.18
  -5   0   0   -4.23    2.54
   0   5   0    4.78    2.97
   0   5   112348.98  382.68
  -5   0   112348.04  379.09
   5  -5   2   -0.84    2.95
   0   5   2   -3.27    3.06
   0   5   3    0.32    1.90
   5  -5   3    5.14    2.52
   5  -5   4 2070.61   71.20
   0   6   015117.14  467.73
  -6   0   014789.04  452.18
   0   6   1    3.60    2.33
  -6   0   1   -6.74    2.74
  -6   0   2    2.74    2.01
   6  -6   3  406.48   14.82
   0   7   0    4.25    2.34
  -7   0   0   -0.11    3.17
   0   7   2 5606.10  179.61
   7  -7   2 5667.70  186.38
  -7   0   2 5701.71  177.95
   0   8   0    7.01    2.44
  -8   0   0   -6.99    4.76
   0   8   1 2085.90   68.12
  -8   0   1 2136.25   67.45
  -8   0   2   -1.26    2.84
  -9   0   0 7178.00  221.99
   0   9   0 7080.27  224.76
  -9   0   1    2.95    5.37
  -9   0   3  944.41   32.37
 -10   0   0   -0.53    4.45
 -10   0   1    2.64    4.01
 -10   0   2 6750.75  212.97
 -10   0   3   -3.48    3.79
 -11   0   0    6.68    4.67
 -11   0   1 2096.14   67.83
 -11   0   3    8.11    3.79
 -12   0   0 4495.70  142.81
 -12   0   1   18.05    6.34
 -12   0   2    1.79    3.79
 -12   0   3  841.63   31.22
 -13   0   0    1.27    4.78
 -13   0   1   16.17    6.02
 -13   0   2 1555.24   53.61
 -13   0   3   13.37    3.48
 -14   0   0    0.32    7.11
 -14   0   1   52.35    5.83
 -15   0   0  398.75   17.53
 -15   0   1   -6.88    4.76
 -15   0   2   -3.27    3.90
 -17   0   0    9.03    4.67
 -17   0   1  237.01   15.16
   1 -17  -2    8.06    5.52
   1 -17  -1   16.94    5.72
   1 -17   0  315.10   17.21
   1 -16  -3   -0.96    5.52
   1 -16  -2   -5.83    5.19
   1 -16  -1  399.72   20.51
   1 -16   0   -7.50    4.44
   1 -15  -4    4.04    4.68
   1 -15  -3   -6.90    5.41
   1 -15  -2  215.95   12.63
   1 -15  -1   -5.50    4.87
   1 -15   0   -2.85    4.96
   1 -14  -5   -2.02    4.47
   1 -14  -3 1145.15   41.76
   1 -14  -2   -6.04    5.19
   1 -14  -1   -3.38    6.56
   1 -14   0 1110.61   41.64
   1 -13  -6  -10.56    4.16
   1 -13  -6   -3.31    6.40
   1 -13  -5    7.24    4.90
   1 -13  -4  675.19   26.57
   1 -13  -3    7.75    4.78
   1 -13  -1  520.61   21.73
   1 -13   0    0.63    4.01
   1 -12  -6    1.92    4.90
   1 -12  -5   63.26    7.36
   1 -12  -4  -11.59    4.36
   1 -12  -3    5.62    4.14
  11   1  -2 3156.67  105.88
   1 -12  -2 3024.81   98.45
   1 -12   0    7.08    4.54
   1 -11  -6 1388.36   59.23
   1 -11  -6 1293.84   59.22
   1 -11  -5   10.01    5.11
   1 -11  -4   11.59    5.10
  10   1  -3 1555.72   52.84
   1 -11  -3 1504.75   50.30
  10   1  -2    2.12    3.93
   1 -11  -2    2.44    5.40
  10   1  -1   -7.45    2.87
   1 -11  -1   -2.54    6.35
   1 -11   0 3241.10  104.72
   1 -10  -7  539.90   25.65
   1 -10  -7  565.65   28.67
   1 -10  -6   -2.02    4.05
   1 -10  -6  -13.47    4.88
   1 -10  -4 5019.32  161.13
   9   1  -4 5041.38  160.65
   9   1  -3    5.62    3.29
   1 -10  -2   -9.00    4.34
   9   1  -2    4.35    2.55
   9   1  -1  808.28   28.36
   9   1   0    4.58    3.09
   1  -9  -7   -3.29    4.68
   1  -9  -7   16.68    5.63
   1  -9  -6  -15.16    5.09
   1  -9  -6    6.17    3.72
   1  -9  -5  283.57   11.83
   1  -9  -5  265.65   11.61
   1  -9  -4   -3.29    3.93
   8   1  -4    0.21    2.23
   1  -9  -3   -3.29    5.94
   8   1  -3    4.35    2.12
   8   1  -2 3779.92  120.68
   1  -9  -2 3748.83  117.81
   8   1  -1   -0.96    4.04
   1  -9  -1    1.69    4.02
   8   1   0   -3.41    2.66
   1  -9   0   17.03    5.29
   1  -8  -7   -1.81    5.00
   1  -8  -6  519.01   19.75
   1  -8  -6  449.84   20.47
   1  -8  -5   10.31    3.72
   1  -8  -5   -7.09    3.92
   1  -8  -4   11.16    4.14
   1  -8  -3 4395.12  138.51
   7   1  -3 4462.82  140.41
   1  -8  -2   -1.59    3.71
   7   1  -2    7.22    2.12
   1  -8  -1   13.03    3.60
   1  -8   0 2436.30   78.17
   7   1   0 2441.50   76.86
   1  -7  -8   -3.29    2.55
   1  -7  -8    9.04    5.10
   1  -7  -7 1058.06   46.52
   1  -7  -7 1074.28   47.17
   1  -7  -6   -4.35    2.87
   1  -7  -6    5.42    4.36
   1  -7  -5   -1.49    3.51
   1  -7  -5    8.06    4.66
   1  -7  -4 2498.10   79.93
   6   1  -4 2688.86   86.89
   1  -7  -3   10.40    3.93
   6   1  -3   -0.21    1.59
   1  -7  -2   -0.53    3.39
   6   1  -2   -0.21    2.65
   1  -7  -123315.49  719.56
   6   1  -123868.81  732.28
   1  -7   0   -7.42    2.65
   6   1   0   -2.23    2.34
   1  -6  -8  701.75   34.33
   1  -6  -8  765.65   36.00
   1  -6  -7   12.09    3.82
   1  -6  -6   -0.85    2.65
   1  -6  -6    5.22    4.68
   5   1  -5 3539.18  115.81
   1  -6  -5 3205.89  105.36
   1  -6  -5 3431.07  107.53
   5   1  -4   -4.94    3.57
   1  -6  -4    1.27    3.18
   5   1  -3   23.32    2.23
   5   1  -3   -1.16    2.95
   1  -6  -3    4.46    4.35
   5   1  -2 2144.94   74.98
   1  -6  -2 2168.79   76.56
   1  -6  -1   -2.76    4.14
   5   1   0   -6.59    2.34
   1  -6   0    4.03    3.82
   1  -5  -8   -3.51    2.44
   1  -5  -7   -8.06    2.97
   1  -5  -7   -1.28    5.00
   1  -5  -6  695.11   25.38
   1  -5  -6  742.82   26.92
   4   1  -6  669.99   24.36
   1  -5  -5    7.23    4.47
   4   1  -5    1.26    3.98
   1  -5  -4    3.82    3.93
   1  -5  -4   13.26    4.46
   1  -5  -3  581.23   21.17
   4   1  -3  590.92   19.49
   1  -5  -2   -0.64    2.65
   4   1  -2    3.93    1.49
   4   1  -2   -6.42    2.94
   1  -5  -1    1.38    3.93
   4   1  -1   -0.96    2.66
   1  -5   0 7553.85  239.06
   4   1   0 7670.72  236.02
   1  -4  -8   -1.27    4.88
   1  -4  -7  338.77   14.02
   1  -4  -7  416.41   16.31
   3   1  -6    8.99    4.91
   1  -4  -6   -7.42    2.97
   1  -4  -6   -6.60    4.69
   3   1  -5    5.87    4.30
   1  -4  -5   -1.17    3.08
   1  -4  -5    3.41    4.15
   3   1  -4  707.60   28.69
   1  -4  -4  798.27   27.34
   1  -4  -4  675.48   28.03
   3   1  -3    3.06    0.85
   3   1  -3   -4.43    3.06
   1  -4  -3   -7.74    3.08
  -4   3  -3    7.77    2.02
   3   1  -2   -5.16    2.21
   3   1  -116425.84  510.77
   1  -4  -116341.78  510.43
   1  -4   0   15.41    3.83
   3   1   0    3.83    2.45
   1  -3  -8  344.41   18.91
   1  -3  -7   -0.74    1.91
   1  -3  -7   -4.03    4.56
   2   1  -7    4.80    5.22
   1  -3  -6    3.60    2.54
   2   1  -6  -11.50    5.65
  -3   2  -5 1628.12   54.79
   1  -3  -5 1632.92   56.47
   1  -3  -5 1707.10   53.83
   2   1  -5 1784.66   58.77
  -3   2  -4    8.19    2.55
  -3   2  -4   10.49    4.30
   1  -3  -4   -2.12    1.91
   1  -3  -4   -6.26    3.72
   2   1  -4   -1.89    3.68
   2   1  -3   -7.17    4.22
  -3   2  -3    6.83    2.45
   1  -3  -3   -6.47    2.44
  -3   2  -217034.82  529.45
   1  -3  -216861.75  522.66
   2   1  -217791.12  546.96
  -3   2  -1   14.93    2.45
   1  -3  -1   26.28    3.52
   2   1  -1   11.61    1.60
   2   1   0   -1.70    1.70
   1  -2  -8    8.85    5.16
   1  -2  -7    6.99    1.38
   1  -2  -7   -7.92    5.28
   1   1  -7   -9.09    4.81
  -2   1  -7    0.00    4.91
   1   1  -6 3530.71  112.36
   1  -2  -6 3420.55  113.36
   1  -2  -6 3579.12  120.15
  -2   1  -6 3489.72  118.10
  -2   1  -6 3529.47  111.86
   1   1  -5   21.18    7.24
   1  -2  -5    7.10    2.12
   1  -2  -5  -12.09    4.45
  -2   1  -5    3.29    2.12
  -2   1  -5  -10.91    4.61
   1   1  -4   13.88    5.26
   1  -2  -4    6.79    4.98
  -2   1  -4    3.19    2.02
  -2   1  -4    2.21    3.68
   1   1  -3  472.10   17.59
   1  -2  -3  530.36   18.04
   1  -2  -3  495.21   19.00
  -2   1  -3  506.63   18.09
  -2   1  -3  468.69   20.10
   1  -2  -2    6.67    2.75
  -2   1  -2   -0.53    1.71
  -2   1  -2   -7.04    2.42
   1   1   0 3200.52  107.84
  -1   0  -8   -4.92    5.23
   1  -1  -8   -1.58    5.78
  -1   0  -7  407.04   15.93
   0   1  -7  378.93   16.41
   1  -1  -7  456.46   18.85
  -1   0  -6   -0.64    1.59
  -1   0  -6   -4.83    4.83
   0   1  -6    4.60    7.64
   1  -1  -6   -0.64    1.06
  -1   0  -5   -2.86    1.91
   0   1  -5   12.37    7.13
  -1   0  -5    1.79    4.31
   1  -1  -5    0.32    1.37
   0   1  -4 8788.76  284.86
   1  -1  -4 8492.79  268.51
   1  -1  -4 8509.51  260.93
  -1   0  -4 8406.75  267.14
  -1   0  -4 8735.51  264.58
   0   1  -3   -3.69    3.06
  -1   0  -3    1.80    2.96
   1  -1  -3   -0.11    2.75
  -1   0  -3   -1.90    1.80
   1  -1  -2   -0.85    0.85
   0   1  -2    5.27    3.90
  -1   0  -2   -3.61    2.76
  -1   0  -113132.42  414.01
  -1   0  -113772.07  412.88
   1   1   1   -3.71    1.38
   1   1   2    4.33    1.48
   1  -2   2    1.35    2.29
   1   1   3 2136.51   68.62
   1  -2   3 2180.06   70.19
   1  -2   3 2161.16   68.44
   1   1   4    3.82    1.91
   1  -2   4    0.21    0.96
   1  -2   4   -6.61    2.73
   1   1   5    2.47    1.93
   1  -2   5    1.40    0.65
   1   2   1    4.22    1.90
   1   2   2 4679.81  153.05
   2  -3   2 4674.31  151.29
   2  -3   2 4475.47  150.16
   1   2   3    3.80    2.32
   2  -3   3   -5.64    2.40
   1   2   4    3.61    2.44
   2  -3   4    2.73    2.52
   2  -3   5  521.63   18.61
   1   3   125900.78  797.96
  -4   1   125655.57  796.73
   1   3   2    5.80    1.90
   3  -4   3    1.38    1.91
   3  -4   3    4.92    2.51
   3  -4   4 4375.57  141.03
   1   3   4 4408.79  141.38
   3  -4   5    2.86    1.48
   3  -4   6   -0.85    1.06
   1   4   1   -4.01    2.43
  -5   1   1   -4.46    2.23
   1   4   2    6.22    2.95
   4  -5   3 1083.91   37.39
   4  -5   3 1117.57   41.80
   1   4   3 1047.28   34.18
   4  -5   4    2.54    1.27
   4  -5   5    0.74    1.69
   4  -5   6  787.85   30.90
   1   5   1    8.77    2.33
  -6   1   1   -4.34    2.54
   1   5   215278.99  474.57
   5  -6   3    4.01    2.00
   1   5   3   -2.75    1.80
   1   6   1 2187.31   91.18
  -7   1   1 2120.14   87.18
  -7   1   2   11.84    2.43
   6  -7   3   -3.89    1.58
   1   7   1   -4.45    2.54
  -8   1   1   -7.90    3.16
  -8   1   2    6.22    3.79
   1   8   1    9.65    2.86
  -9   1   1   -0.84    4.84
  -9   1   2 1376.86   46.58
 -10   1   1 1474.12   48.56
 -10   1   2    6.93    3.15
 -11   1   1   -7.58    3.89
 -11   1   2   -6.71    3.57
 -12   1   1   -8.10    5.58
 -12   1   2  636.64   25.60
 -13   1   1 1770.93   60.71
 -14   1   1   -5.48    5.06
 -14   1   2   -7.98    3.78
 -15   1   1    4.75    6.64
 -15   1   2 1300.79   48.27
 -16   1   1  167.37   10.64
 -16   1   2   19.35    4.84
 -17   1   1    6.55    4.96
   2 -18  -1  379.47   22.01
   2 -18   0    1.59    4.65
   2 -17  -3    9.98    5.31
   2 -17  -2  363.24   20.68
   2 -17  -1   -3.17    5.08
   2 -17   0  -14.05    5.28
   2 -16  -4   12.22    5.63
   2 -16  -3  228.84   14.25
   2 -16  -2  -13.35    4.87
   2 -16  -1   -7.51    4.76
   2 -15  -5   -6.60    4.89
   2 -15  -4  368.76   20.53
   2 -15  -3    2.33    7.32
   2 -15  -2   -9.53    4.87
   2 -15  -1 2466.90   87.07
   2 -15   0   -6.54    6.33
   2 -14  -5  695.14   34.52
   2 -14  -3    9.12    7.63
   2 -14  -2 3367.85  112.69
   2 -14  -1   -7.93    4.34
   2 -14   0   -3.48    6.02
   2 -13  -6  838.01   40.96
   2 -13  -6  894.13   42.41
   2 -13  -5   -1.06    4.25
   2 -13  -4    8.71    5.31
   2 -13  -3  169.30   10.05
  11   2  -2    2.44    2.54
   2 -13  -2    8.47    4.34
   2 -13  -1   -8.04    4.55
   2 -13   0 4313.02  143.30
   2 -12  -6   11.08    6.07
   2 -12  -6  -13.91    4.78
   2 -12  -5   -9.36    6.06
   2 -12  -4  598.45   22.47
   2 -12  -3    3.92    4.45
  10   2  -2   -0.21    3.92
  10   2  -1 4613.73  150.13
   2 -12  -1 4535.65  144.25
   2 -12   0   -6.66    4.33
   2 -11  -7    7.04    5.44
   2 -11  -7    0.00    4.99
   2 -11  -6    8.52    4.26
   2 -11  -6   -3.60    4.77
   2 -11  -5  227.31   10.66
   2 -11  -4   31.85    6.59
   2 -11  -3   21.21    4.88
   9   2  -3    4.13    2.54
   2 -11  -212025.31  376.14
   9   2  -211999.03  379.87
   2 -11  -1  -10.16    4.13
   9   2  -1   -1.70    2.76
   2 -10  -7   -4.69    4.90
   2 -10  -7    5.31    4.99
   2 -10  -6  641.11   23.14
   2 -10  -6  577.12   25.53
   2 -10  -5    3.83    3.61
   8   2  -4   -0.32    1.59
   2 -10  -3 1038.04   37.31
   8   2  -3 1077.89   36.19
   8   2  -2    0.00    2.86
   8   2  -1    5.32    2.98
   8   2   0 8949.15  278.99
   2 -10   0 8986.80  286.43
   2  -9  -7  899.47   39.73
   2  -9  -7  833.20   40.02
   2  -9  -6    4.36    3.40
   2  -9  -6   27.74    7.63
   7   2  -4 1606.01   52.13
   2  -9  -4 1609.06   52.85
   2  -9  -3   -2.97    3.61
   7   2  -2   -2.76    2.33
   2  -9  -2   20.36    5.62
   7   2  -1 4837.37  151.02
   2  -9  -1 4872.55  154.38
   7   2   0    1.70    3.19
   2  -9   0    0.53    3.18
   2  -8  -7    6.90    4.46
   2  -8  -6   10.94    4.78
   2  -8  -5 1812.02   60.37
   2  -8  -5 1884.19   60.96
   2  -8  -4   -2.55    3.40
   2  -8  -3   -0.11    3.71
   6   2  -2 1168.46   43.73
   2  -8  -2 1275.22   45.65
   2  -8  -1    6.37    3.50
   6   2   0   -4.90    2.98
   2  -8   0   -8.59    3.08
   2  -7  -8    5.84    2.34
   2  -7  -8   15.41    7.23
   2  -7  -7    2.23    3.82
   2  -7  -7  -15.75    7.13
   2  -7  -6  241.38   12.16
   2  -7  -6  142.12   12.46
   2  -7  -5   -7.32    2.86
   2  -7  -5    1.80    4.87
   5   2  -4    0.32    1.27
   2  -7  -4    8.49    3.29
   5   2  -3 4005.57  124.94
   2  -7  -3 4038.14  135.05
   2  -7  -2    5.95    4.46
   2  -7  -1  -10.30    4.36
   5   2   0 3148.51  100.94
   2  -7   0 3150.32  102.92
   2  -6  -8    4.99    2.87
   2  -6  -8   -7.65    7.76
   2  -6  -7 1610.49   54.40
   2  -6  -7 1603.27   55.84
   2  -6  -6    5.73    2.86
   2  -6  -6   -3.83    4.36
   2  -6  -5    5.30    4.24
   2  -6  -5  -13.48    4.99
   2  -6  -4  276.40   13.57
   2  -6  -3   -3.08    2.76
   2  -6  -2    4.68    2.76
   4   2  -2   -3.82    2.12
   2  -6  -1 4599.97  146.42
   4   2  -1 4871.52  153.39
   2  -6   0    5.42    2.66
   4   2   0    4.79    2.24
   2  -5  -8  633.69   29.96
   2  -5  -7   -0.96    2.87
   2  -5  -7   -0.85    5.22
   2  -5  -6   17.26    4.90
   2  -5  -5 1946.48   62.94
   2  -5  -5 2002.68   64.48
  -5   3  -4    3.61    3.61
   2  -5  -4   11.45    2.65
   2  -5  -4    0.11    4.35
  -5   3  -2 4580.47  143.04
   3   2  -2 4554.65  144.57
   2  -5  -2 4522.00  142.63
   3   2  -1   -1.81    2.45
   2  -5  -1   -2.98    2.66
   2  -4  -8    7.21    5.51
   2  -4  -7    6.80    2.23
   2  -4  -6   42.76    3.61
   2  -4  -6   15.65    5.33
   2  -4  -5   -1.59    2.86
   2  -4  -5    4.58    4.68
  -4   2  -5   -0.74    2.33
   2   2  -4    6.09    3.88
   2  -4  -4    1.70    3.93
  -4   2  -4    1.60    3.08
   2  -4  -3 8895.67  276.78
  -4   2  -3 8962.75  278.43
   2  -4  -2    1.92    2.77
  -4   2  -2   -4.49    2.24
   2   2  -1    0.95    1.59
   2  -4  -1    2.98    2.34
  -4   2  -1   -7.48    2.67
   2  -3  -7 1388.43   48.27
   2  -3  -7 1411.55   48.79
  -3   1  -6    4.45    2.54
   2  -3  -6   -4.78    2.02
   2  -3  -6   -9.67    6.91
   2  -3  -5   -4.89    5.10
   1   2  -5    5.03    4.82
  -3   1  -5    6.79    2.87
  -3   1  -5   10.59    4.30
   2  -3  -5    0.11    2.44
   1   2  -4 4453.91  139.15
  -3   1  -4 4152.01  131.71
  -3   1  -4 4306.67  134.41
   2  -3  -4 4091.69  130.88
   2  -3  -4 4270.61  131.73
  -3   1  -3    2.13    2.87
  -3   1  -3   -0.53    2.95
   2  -3  -3   -3.39    4.24
   2  -3  -3   -4.99    1.70
  -3   1  -2   -4.04    1.92
  -3   1  -2   -5.24    2.41
   2  -3  -2   -9.06    2.45
   1   2  -1 6598.26  206.92
  -3   1  -1 6827.87  217.07
   2  -2  -8  412.76   20.45
  -2   0  -8  414.94   21.45
  -2   0  -7    2.96    2.11
  -2   0  -7   14.86    7.75
  -2   0  -6   -0.95    2.23
  -2   0  -6  -10.80    5.03
   0   2  -5 1802.22   57.98
   2  -2  -5 1823.29   58.69
   2  -2  -5 1835.24   58.67
  -2   0  -5 1794.03   58.18
  -2   0  -5 1846.79   62.29
   2  -2  -4   -0.11    1.69
   2  -2  -4    5.62    5.51
  -2   0  -4    2.43    3.48
   0   2  -3   -5.03    2.73
   2  -2  -3    1.49    1.17
   2  -2  -3    4.87    2.75
  -2   0  -3   -2.75    2.43
  -2   0  -3   -9.10    4.02
   2  -2  -225089.58  777.05
  -2   0  -224337.78  747.90
  -2   0  -224744.43  763.35
  -2   0  -1    5.73    2.86
  -2   0  -1   -0.96    1.49
   2   2   1   -1.38    2.33
   2   2   2   -0.63    2.75
   2   2   3 2955.83  100.62
   2  -4   3 3013.82   98.83
   2  -4   3 2949.17  100.24
   2   2   4   -1.38    2.01
   2  -4   4   -0.73    1.15
   2   3   1   -3.49    3.18
   2   3   2 2795.42   88.93
   3  -5   3    2.63    1.79
   3  -5   3    4.51    3.57
   3  -5   4    2.86    1.70
   3  -5   5 3484.54  117.46
   2   4   1 6656.92  206.42
  -6   2   1 6596.99  209.31
   2   4   2   13.63    2.54
   4  -6   3    1.89    1.57
   4  -6   5    5.29    1.80
   4  -6   6    8.34    1.59
  -7   2   1    9.32    3.92
   2   5   2   -2.85    3.38
   5  -7   3 2472.86   83.81
   2   6   1   -1.69    2.65
   2   6   2 6368.62  202.07
   2   7   1 1473.36   53.98
  -9   2   1 1511.03   51.57
 -10   2   1    0.32    4.84
 -11   2   1    2.00    5.88
 -12   2   1 1017.89   39.27
 -13   2   1   -4.41    3.88
 -14   2   1   -1.26    6.20
 -15   2   1 2408.82   82.30
 -16   2   1    5.99    6.62
 -17   2   1  -13.47    4.74
   3 -18  -2   21.53    5.20
   3 -18  -1    6.67    4.98
   3 -18   0  388.68   21.56
   3 -17  -3    1.06    5.09
   3 -17  -2    4.24    5.30
   3 -17  -1  180.03   11.96
   3 -16  -4    7.43    4.77
   3 -16  -3   -0.42    7.21
   3 -16  -2 1281.35   48.46
   3 -16   0    5.18    6.97
   3 -15  -5    6.90    6.90
   3 -15  -3  272.98   15.55
   3 -15  -2    8.26    5.08
   3 -15  -1    2.54    4.76
   3 -15   0  669.00   26.48
   3 -14  -5   20.92    5.42
   3 -14  -4  842.63   33.68
   3 -14  -3   15.47    6.89
   3 -14  -2   -8.37    4.45
   3 -14  -1  346.10   14.20
   3 -14   0  -10.89    4.44
   3 -13  -6   -8.09    4.37
   3 -13  -6   -3.72    6.80
   3 -13  -5   87.09    8.42
   3 -13  -4   -9.23    4.35
   3 -13  -3    6.15    4.77
  10   3  -2 1510.96   50.65
   3 -13  -2 1458.74   48.96
   3 -13  -1    3.60    6.14
   3 -12  -6 1422.76   64.47
   3 -12  -6 1485.81   65.40
   3 -12  -5   18.80    6.69
   3 -12  -3  993.76   33.69
   9   3  -3  995.41   33.29
   3 -12  -2  -14.41    5.30
   9   3  -2    2.86    3.28
   3 -12  -1  -11.87    4.66
   3 -12   0 2425.46   80.76
   3 -11  -7  195.94   11.91
   3 -11  -7  188.53   12.83
   3 -11  -6   -5.11    5.75
   3 -11  -6    2.33    7.19
   3 -11  -5    5.10    3.82
   3 -11  -4 3594.81  115.93
   3 -11  -3   20.68    4.77
   8   3  -3   17.42    3.27
   3 -11  -2   -9.01    4.56
   3 -11  -1  199.08   10.09
   8   3  -1  191.25   11.06
   3 -11   0   -4.98    4.24
   8   3   0   -5.21    2.66
   3 -10  -7   -7.84    7.20
   3 -10  -6   17.87    3.62
   3 -10  -6    2.75    4.75
   3 -10  -5  247.79   11.18
   3 -10  -4    6.26    3.93
   7   3  -4    0.53    2.01
   3 -10  -3    1.38    4.35
   7   3  -3    6.97    2.85
   3 -10  -2  416.46   18.75
   7   3  -2  398.43   18.58
   3 -10  -1    1.91    5.41
   7   3  -1   -1.49    2.65
   3 -10   0    1.27    3.72
   7   3   0    5.10    2.98
   3  -9  -7   12.87    4.47
   3  -9  -7   -1.38    6.78
   3  -9  -6  954.15   34.00
   3  -9  -6  985.60   33.62
   3  -9  -5    4.03    5.20
   3  -9  -4    7.32    3.93
   3  -9  -3 1664.69   54.43
   6   3  -3 1745.05   57.76
   3  -9  -2   -2.02    3.61
   6   3  -2   -2.64    2.12
   3  -9  -1   -1.28    3.29
   6   3  -1   -0.85    3.82
   3  -9   0 3487.07  113.78
   6   3   0 3639.75  113.62
   3  -8  -7 1259.47   58.86
   3  -8  -7 1404.52   60.29
   3  -8  -6   31.65    5.72
   3  -8  -5    9.40    7.07
   3  -8  -4  865.05   36.04
   3  -8  -3    4.89    3.61
   5   3  -2    6.24    2.86
   3  -8  -2    0.74    3.08
   5   3  -1 2921.97   97.15
   3  -8  -1 2924.55   97.17
   5   3   0   -4.04    2.44
   3  -8   0    5.32    2.77
   3  -7  -8  120.63    7.37
   3  -7  -8   95.59   10.75
   3  -7  -7    0.00    2.44
   3  -7  -6   -2.54    2.65
   3  -7  -6   -7.00    4.99
   3  -7  -5 2500.88   79.81
   3  -7  -5 2479.83   80.70
  -7   4  -4   10.93    3.40
   4   3  -3   12.78    1.80
   3  -7  -3   -0.96    2.76
  -7   4  -3  -10.32    4.36
   4   3  -2 6679.94  207.55
   3  -7  -2 6637.83  216.73
  -7   4  -2 6580.29  204.79
   4   3  -1    6.05    2.33
   4   3   0   11.16    2.76
   3  -6  -8  -10.09    7.12
   3  -6  -7   -1.38    3.08
   3  -6  -7   10.00    5.75
   3  -6  -6 1212.68   40.79
   3  -6  -6 1074.82   41.95
   3  -6  -5    2.01    3.81
   3  -6  -5   11.03    4.56
  -6   3  -5    0.21    3.60
   3  -6  -4    2.12    3.71
  -6   3  -4    6.80    3.19
   3  -6  -3 2818.11   90.01
  -6   3  -3 2850.67   98.27
   3  -6  -2   -0.11    2.55
  -6   3  -2   -5.44    2.45
   3   3  -2    0.85    2.01
   3  -6  -1    0.21    2.55
  -6   3  -1    8.32    3.20
   3   3   012117.16  373.13
   3  -5  -8  -23.56    7.01
   3  -5  -7 1118.01   41.44
   3  -5  -7 1216.73   41.85
  -5   2  -6   -5.08    3.28
   3  -5  -6   -4.15    4.90
   3  -5  -5   -5.82    2.33
   3  -5  -5    8.61    4.68
  -5   2  -4 2926.40   94.03
   3  -5  -4 2924.30   97.44
   3  -5  -4 2998.99   95.67
  -5   2  -3   -0.43    4.05
   3  -5  -3   -1.60    2.45
   2   3  -2    0.32    1.17
  -5   2  -2    6.72    2.56
   3  -5  -2   -3.30    2.13
   2   3  -1 8481.79  262.90
  -5   2  -1 8763.88  270.93
  -5   2   0   -5.43    2.56
   3  -4  -8  118.22    9.77
   3  -4  -7    4.04    1.81
   3  -4  -7  -10.20    7.01
  -4   1  -7   -5.28    2.43
   3  -4  -6    5.52    2.44
   3  -4  -6   -3.72    5.00
  -4   1  -6   -3.04    5.02
   3  -4  -5 2142.19   67.40
   3  -4  -5 2081.82   68.56
  -4   1  -5 2121.14   70.76
  -4   1  -5 2084.94   70.68
   3  -4  -4   -3.07    2.54
   3  -4  -4   -6.47    4.03
  -4   1  -4    1.59    3.40
  -4   1  -4  -10.10    4.10
  -4   1  -3   -2.02    2.44
  -4   1  -3   -8.73    3.16
  -4   1  -2  639.15   23.99
  -4   1  -2  605.29   23.73
   1   3  -1   -4.88    2.12
  -4   1  -1   -7.45    2.55
   1   3   0    9.19    2.32
  -4   1   0   11.07    2.98
   3  -3  -8    6.76    8.13
   3  -3  -7    1.59    0.95
   3  -3  -7   -9.22    5.09
  -3   0  -7    4.13    2.65
  -3   0  -7    0.52    5.02
   3  -3  -6  101.19    4.92
  -3   0  -6   83.31    5.11
  -3   0  -6  135.96    8.83
   3  -3  -5    4.65    2.12
   3  -3  -5    0.53    4.57
  -3   0  -5   -6.78    3.39
  -3   0  -5   14.93    4.52
   3  -3  -4    1.48    2.01
   3  -3  -4   -8.17    4.14
  -3   0  -4   -1.90    3.28
   3  -3  -3  998.80   33.03
   3  -3  -3 1008.05   35.72
  -3   0  -3 1032.99   33.39
  -3   0  -3 1064.62   36.67
  -3   0  -2   -3.50    3.08
  -3   0  -1   19.20    2.76
  -3   0  -1    7.51    2.12
  -2  -1  -8   26.10    6.29
   3  -2  -8    4.52    5.68
  -2  -1  -7 1470.62   53.95
  -2  -1  -7 1712.13   54.32
   3  -2  -7 1559.54   52.62
  -2  -1  -6   -5.09    1.80
  -2  -1  -6   -6.42    4.73
   3  -2  -6    0.32    0.85
   3  -2  -6   -9.94    6.77
  -2  -1  -5    4.43    5.06
   3  -2  -5   -0.21    1.27
  -2  -1  -5    2.11    2.32
  -2  -1  -4 3033.45   97.96
  -2  -1  -4 3048.63   95.26
   3  -2  -4 2994.54   95.61
   3  -2  -4 3110.68  103.10
  -2  -1  -3    5.62    2.87
   3  -2  -3    2.75    2.86
  -2  -1  -3   -5.30    2.54
  -2  -1  -2   -7.34    2.98
  -2  -1  -2   -4.87    2.33
   3  -2  -2    0.85    2.43
  -2  -1  -1 7971.07  249.82
  -2  -1  -1 7988.23  248.39
   3   3   1   -2.23    2.44
   3   3   2    4.66    2.43
   3   3   3 6131.35  196.81
   3  -6   4   -4.88    1.70
   3  -6   5   -0.63    1.27
   3   4   2 6329.37  202.25
   4  -7   4    4.64    2.11
   3   5   110617.51  329.80
   3   5   2   -3.81    2.75
 -10   3   1   -6.43    2.95
 -11   3   1 1082.74   37.51
 -12   3   1    1.68    4.20
 -13   3   1   15.93    4.40
 -14   3   1  119.33    7.38
   4 -18  -2  216.75   14.23
   4 -17  -3  107.46   10.33
   4 -17  -2    6.36    5.19
   4 -17   0  327.41   18.30
   4 -16  -4  423.44   21.77
   4 -16  -3   -3.28    7.10
   4 -16  -2    9.96    4.77
   4 -16  -1  221.59   13.74
   4 -16   0    6.35    4.77
   4 -15  -5  407.22   20.99
   4 -15  -4   -0.74    6.89
   4 -15  -3   24.68    8.16
   4 -15  -2  764.92   29.70
   4 -15  -1   -2.01    4.24
   4 -15   0    6.67    4.56
   4 -14  -6  289.24   16.64
   4 -14  -5   13.15    4.99
   4 -14  -4   -6.78    6.67
   4 -14  -3 1687.45   60.27
   4 -14  -1    1.06    6.36
   4 -14   0 1709.85   60.99
   4 -13  -6  -10.00    3.72
   4 -13  -6   20.00    5.83
   4 -13  -5   -6.15    6.05
   4 -13  -4 1196.72   42.91
   4 -13  -3   13.14    6.78
   4 -13  -2   21.53    6.79
   9   4  -2   -2.95    2.74
   4 -13  -1 1796.73   60.99
   4 -13   0    8.28    4.14
   4 -12  -6    4.68    3.83
   4 -12  -6   -8.02    6.55
   4 -12  -5 1199.22   42.55
   4 -12  -4   -0.85    4.24
   4 -12  -3    8.27    5.83
   8   4  -3    4.75    2.95
   4 -12  -2 6930.13  221.84
   8   4  -2 6885.00  219.28
   8   4  -1    6.98    3.39
   4 -12   0   12.97    5.95
   4 -11  -7    4.37    5.12
   4 -11  -6  136.02    9.20
   4 -11  -6  153.14    9.62
   4 -11  -5   11.99    3.93
   4 -11  -4   11.88    3.92
   7   4  -3  872.58   31.39
   4 -11  -3  888.99   31.37
   7   4  -2    0.32    2.53
   4 -11  -2    1.70    4.25
   7   4  -1    4.87    2.75
   4 -11  -1   -6.81    4.04
   7   4   0 6773.63  214.12
   4 -11   0 6963.27  228.62
   4 -10  -7  677.20   31.98
   4 -10  -7  658.96   31.43
   4 -10  -6   -2.66    4.78
   4 -10  -6   -4.11    4.74
   4 -10  -5   -1.38    4.77
   6   4  -4  334.56   12.42
   4 -10  -4  316.97   13.27
   6   4  -3    1.90    2.11
   4 -10  -3    1.59    3.72
   4 -10  -2    2.45    5.63
   6   4  -1  895.36   29.57
   4 -10  -1  888.37   30.86
   6   4   0    5.20    2.97
   4 -10   0    5.54    3.83
   4  -9  -7    2.64    4.97
   4  -9  -6   -5.63    4.25
   4  -9  -6  -11.18    5.48
   4  -9  -5 1404.49   47.16
   5   4  -3    1.48    2.43
   4  -9  -3   -1.59    3.51
   5   4  -2 2963.78   95.26
   4  -9  -2 3061.73   98.03
   5   4  -1   -5.08    2.44
   4  -9  -1    2.77    4.90
   5   4   0   -0.64    2.55
   4  -9   0    8.85    4.69
   4  -8  -7   -2.34    3.83
   4  -8  -6  280.77   11.91
   4  -8  -6  275.17   13.78
   4  -8  -5   -3.71    2.97
   4  -8  -5   24.02    4.75
   4   4  -3 1657.42   52.62
  -8   4  -3 1669.98   53.85
   4  -8  -3 1649.10   53.93
   4   4  -2   -2.22    1.90
  -8   4  -2   -1.17    3.52
   4  -8  -2   13.30    4.26
   4   4  -1   -2.01    2.01
  -8   4  -1    0.43    3.51
   4   4   0 5370.85  166.20
   4  -7  -7 2083.92   73.42
   4  -7  -7 2323.66   73.73
  -7   3  -6   11.20    4.23
   4  -7  -6    5.72    3.60
   4  -7  -6   -5.61    4.34
  -7   3  -5    1.06    4.34
   4  -7  -5   -6.79    3.61
   4  -7  -5  -17.00    6.34
  -7   3  -4 3082.44   97.41
   4  -7  -4 3086.08   98.12
   3   4  -3   10.72    1.91
  -7   3  -3    1.49    4.58
   4  -7  -3   15.85    4.58
   3   4  -2   -2.75    1.59
  -7   3  -2   -3.63    2.99
   3   4  -1  641.00   22.25
  -7   3  -1  677.35   22.58
   3   4   0   -6.68    2.44
  -7   3   0    0.21    4.47
   4  -6  -8   30.87    8.38
   4  -6  -7    3.72    2.13
   4  -6  -7    9.03    6.06
  -6   2  -6    1.38    2.65
   4  -6  -6  -10.69    3.07
   4  -6  -6   -8.49    6.26
  -6   2  -5 1197.23   40.93
   4  -6  -5 1196.17   40.75
   4  -6  -5 1077.36   38.17
  -6   2  -4    2.23    2.76
   4  -6  -4   -3.30    2.98
   4  -6  -3   -6.49    2.55
   2   4  -2 3094.73   96.99
  -6   2  -2 3133.93   99.25
   2   4  -1   -4.24    1.80
   4  -5  -8    0.74    5.09
  -5   1  -7    3.07    3.39
   4  -5  -7   -3.72    5.31
  -5   1  -6  818.49   28.32
   4  -5  -6  810.70   27.58
   4  -5  -6  790.70   28.72
  -5   1  -5   -1.91    3.93
  -5   1  -5   -8.19    5.88
   4  -5  -5   -5.09    4.56
  -5   1  -4    3.18    3.93
  -5   1  -4   -8.20    3.47
   4  -5  -4   -0.21    3.08
  -5   1  -3 9545.34  297.47
  -5   1  -3 9770.06  295.77
   4  -5  -3 9422.06  298.78
   1   4  -2   -1.71    1.71
   1   4  -1   -3.19    2.44
  -5   1  -1   -8.51    3.08
  -5   1   013124.64  404.96
   1   4   013023.41  405.08
   4  -4  -8   18.93    5.50
  -4   0  -8   -2.84    2.11
   4  -4  -7 2905.18   97.28
   4  -4  -7 2942.28   95.02
  -4   0  -7 2785.81   98.91
  -4   0  -7 3050.50   95.59
   4  -4  -6    2.54    2.01
   4  -4  -6    0.53    4.89
  -4   0  -6  -11.84    4.40
   4  -4  -5   19.12    4.57
  -4   0  -5   14.09    3.92
  -4   0  -5   -9.04    5.89
   4  -4  -4  413.21   14.65
   4  -4  -4  424.05   15.00
  -4   0  -4  406.50   14.89
  -4   0  -4  449.57   16.68
   4  -4  -3   -2.45    1.81
  -4   0  -3    6.89    3.60
  -4   0  -3    8.04    3.91
  -4   0  -2   -6.25    2.75
   0   4  -1 5392.94  172.33
  -4   0  -1 5506.17  166.39
  -4   0  -1 5348.41  167.47
  -3  -1  -8  284.95   15.45
  -3  -1  -8  348.73   16.64
   4  -3  -8  407.30   22.04
  -3  -1  -7   12.65    3.19
   4  -3  -7    2.12    4.76
  -3  -1  -6    3.50    2.54
   4  -3  -6   13.04    4.56
  -3  -1  -5 5860.99  194.14
  -3  -1  -5 6047.93  186.63
   4  -3  -5 5643.78  181.61
   4  -3  -5 6011.27  182.28
  -3  -1  -4  -11.31    3.91
  -3  -1  -4    6.56    3.60
   4  -3  -4   -1.06    1.38
   4  -3  -4    1.27    3.71
  -3  -1  -3   -2.44    3.50
  -3  -1  -3   -1.38    2.86
   4  -3  -3    1.69    3.17
  -3  -1  -2 3243.28  102.55
  -3  -1  -2 3363.59  103.39
  -3  -1  -1  -10.00    3.62
  -3  -1  -1    6.34    1.27
   4   4   1    3.92    2.86
   4   4   2   -4.55    2.43
   4   5   1    3.39    2.76
   4   6   1  731.16   27.09
   5 -19  -1   -5.95    5.10
   5 -19   0  588.09   32.76
   5 -18  -3   14.09    5.51
   5 -18  -2    1.17    7.21
   5 -18  -1   97.25    9.86
   5 -18   0   -2.33    4.56
   5 -17  -3   31.57    6.58
   5 -17  -2  120.92    9.65
   5 -17  -1   -0.85    4.67
   5 -17   0   -6.26    6.80
   5 -16  -4   17.67    6.99
   5 -16  -2    1.70    4.77
   5 -16  -1    0.42    5.31
   5 -16   0  449.62   19.47
   5 -15  -5   11.01    4.77
   5 -15  -4  631.66   30.65
   5 -15  -3    0.11    7.42
   5 -15  -2   -3.50    5.20
   5 -15  -1  215.64   12.40
   5 -15   0   -1.91    6.27
   5 -14  -6   -1.06    3.83
   5 -14  -5  312.46   16.75
   5 -14  -3   -4.13    6.46
   5 -14  -2 1801.85   61.37
   5 -14  -1    4.25    4.79
   5 -14   0   -9.26    4.47
   5 -13  -6  394.02   21.37
   5 -13  -6  429.32   22.37
   5 -13  -5   15.79    6.57
   5 -13  -4   16.73    5.09
   5 -13  -3 1022.69   35.75
   5 -13  -2    5.95    4.68
   8   5  -2   -4.22    2.53
   5 -13  -1    2.24    6.71
   8   5  -1   -6.44    3.80
   5 -13   0 1734.13   60.61
   5 -12  -6    6.70    4.47
   5 -12  -6   -5.05    5.05
   5 -12  -5    6.36    4.13
   5 -12  -4  740.27   26.09
   5 -12  -3   -5.62    3.93
   5 -12  -2   15.63    4.79
   7   5  -2    1.48    3.80
   5 -12  -1 2442.92   81.00
   7   5  -1 2392.33   79.69
   5 -12   0   13.33    6.51
   5 -11  -7   13.13    5.12
   5 -11  -6    1.70    4.57
   5 -11  -6   13.55    5.47
   5 -11  -5  880.65   30.96
   5 -11  -4    6.15    3.71
   6   5  -4    0.64    1.38
   5 -11  -3   -2.55    3.72
   5 -11  -2 1971.40   64.98
   6   5  -2 2021.74   66.79
   5 -11  -1    1.81    4.16
   6   5  -1    0.74    3.80
   5 -11   0   21.03    5.66
   6   5   0    0.11    2.75
   5 -10  -7    5.54    2.99
   5 -10  -7   -9.06    4.95
   5 -10  -6  806.76   28.31
   5 -10  -6  782.82   29.16
   5 -10  -5   12.63    5.20
   5 -10  -4    0.21    3.61
   5 -10  -3  852.28   31.89
   5   5  -3  850.56   30.54
   5 -10  -2   -3.40    3.51
   5   5  -2   -0.53    2.01
   5 -10  -1   -5.54    3.62
   5   5  -1    5.71    3.49
   5   5   0  937.21   32.27
   5  -9  -7  739.29   34.65
   5  -9  -7  751.09   34.05
   5  -9  -6   -5.74    2.66
   5  -9  -6   -0.63    5.05
   5  -9  -5    5.10    3.08
   5  -9  -4 1207.02   41.86
  -9   4  -4 1221.27   48.15
   5  -9  -3    1.91    3.40
  -9   4  -3   -1.38    4.04
   4   5  -2   -0.95    2.96
   5  -9  -2   -0.74    3.51
  -9   4  -2   -3.51    5.43
   4   5  -1 1558.06   55.00
  -9   4  -1 1436.75   49.54
   4   5   0    0.74    2.65
   5  -8  -7    7.44    3.72
   5  -8  -7   -9.73    4.87
   5  -8  -6    1.79    5.06
  -8   3  -6   -1.06    3.07
   5  -8  -5 1351.43   45.04
   5  -8  -5 1390.21   45.82
  -8   3  -5 1378.10   45.65
   5  -8  -4   10.63    3.40
  -8   3  -4    0.64    3.72
   3   5  -3    0.53    1.38
  -8   3  -3   -6.50    3.41
   5  -8  -2 3689.10  119.26
   3   5  -2 3695.88  115.66
  -8   3  -2 3782.82  121.92
   3   5  -1   10.17    2.33
  -8   3  -1    1.38    4.79
  -8   3   0   -2.02    4.25
   5  -7  -8    7.73    4.98
   5  -7  -7   -7.33    3.08
   5  -7  -7    0.32    7.73
  -7   2  -7    0.63    3.81
   5  -7  -6  416.48   15.92
   5  -7  -6  426.81   16.74
  -7   2  -6  394.15   16.03
   5  -7  -5    3.61    2.66
   5  -7  -5   12.44    6.54
  -7   2  -5    3.82    4.25
  -7   2  -4   -4.46    3.51
   5  -7  -3   51.87    4.38
  -7   2  -3   36.64    5.65
   2   5  -2   -2.23    1.81
   2   5  -1    5.09    2.23
  -7   2  -1    2.13    3.51
   2   5   0 8583.07  267.04
  -7   2   0 8205.72  255.04
   5  -6  -8   24.25    7.62
   5  -6  -7 1617.05   57.19
   5  -6  -7 1756.86   56.38
  -6   1  -7 1728.63   58.83
   5  -6  -6    0.85    1.91
   5  -6  -6   13.89    5.19
  -6   1  -6   13.48    4.35
   5  -6  -5   10.41    3.19
   5  -6  -5    3.81    4.44
  -6   1  -5    0.32    3.40
   5  -6  -4 1152.09   41.40
  -6   1  -4 1132.89   40.89
  -6   1  -4 1135.75   37.51
   5  -6  -3   -0.64    2.55
  -6   1  -3   -8.51    4.68
   1   5  -2    2.88    1.49
  -6   1  -2    1.81    3.19
   1   5  -1 2057.75   64.86
  -6   1  -1 2009.95   64.25
   1   5   0   -6.14    2.23
   5  -5  -8   51.19    6.56
  -5   0  -8   76.64    5.42
   5  -5  -7   13.20    2.13
   5  -5  -7    6.89    5.62
  -5   0  -7    0.96    2.34
  -5   0  -7   14.33    5.65
   5  -5  -6   16.03    6.90
   5  -5  -6   -5.08    2.43
  -5   0  -6  -12.47    5.87
   5  -5  -5  823.75   28.44
   5  -5  -5  813.32   27.10
  -5   0  -5  801.81   26.88
  -5   0  -5  821.40   29.19
   5  -5  -4   -4.15    2.13
  -5   0  -4    9.74    2.97
  -5   0  -4   -4.53    5.38
  -5   0  -3   -6.58    4.03
  -5   0  -3    2.43    2.75
  -5   0  -2 6077.84  190.75
  -5   0  -2 6340.97  191.59
  -5   0  -1    9.97    3.18
   0   5  -1   -3.52    1.60
   5  -4  -8   12.35    5.07
  -4  -1  -8   -2.33    2.86
   5  -4  -7    6.88    4.98
  -4  -1  -7   -2.45    2.34
  -4  -1  -7   19.59    5.87
   5  -4  -6 1262.23   43.08
   5  -4  -6 1333.50   43.87
  -4  -1  -6 1272.35   43.20
  -4  -1  -6 1360.75   44.11
   5  -4  -5    6.47    2.23
   5  -4  -5    9.12    4.35
  -4  -1  -5   -0.11    3.07
   5  -4  -4   -5.54    2.45
   5  -4  -4   18.94    5.29
  -4  -1  -4    5.29    3.17
  -4  -1  -4   -1.90    3.60
  -4  -1  -3 7580.69  235.74
  -4  -1  -3 7662.18  235.34
  -4  -1  -2   -2.76    2.44
  -4  -1  -2   -3.19    1.91
  -4  -1  -1   -0.21    2.76
  -4  -1  -1    1.70    1.49
   5  -3  -8    4.42    5.26
  -3  -2  -8    2.55    2.77
  -3  -2  -8   -3.25    5.14
   5  -3  -7 1546.80   57.07
  -3  -2  -7 1446.37   50.97
  -3  -2  -7 1590.54   51.51
   5  -3  -6   -0.96    1.38
   5  -3  -6    5.02    1.28
   5  -3  -6   -5.93    4.45
  -3  -2  -6   11.96    4.13
  -3  -2  -6    7.59    4.64
   5  -3  -5    0.00    6.57
  -3  -2  -5    3.59    4.33
  -3  -2  -5   -1.16    4.55
   5  -3  -4  981.88   32.93
   5  -3  -4 1001.10   34.23
  -3  -2  -4 1004.87   34.69
  -3  -2  -4  931.37   32.50
   5  -3  -3   10.46    4.23
  -3  -2  -3   -6.16    3.72
  -3  -2  -2    4.36    2.77
  -3  -2  -2    2.64    3.17
  -3  -2  -1 3512.25  111.62
   5   5   1    3.39    3.92
   5 -10   5   -0.74    2.76
   6 -19  -2  380.91   22.73
   6 -19  -1   33.61    6.40
   6 -19   0   -5.75    5.00
   6 -18  -3  210.09   14.69
   6 -18  -2  -12.63    4.57
   6 -18  -1    5.53    6.91
   6 -18   0 1737.45   83.06
   6 -17  -4  112.45    9.37
   6 -17  -3   16.31    5.62
   6 -17  -2   -1.06    7.01
   6 -17  -1   86.94    8.28
   6 -17   0    0.00    6.93
   6 -16  -5 1536.19   70.44
   6 -16  -4    6.24    4.65
   6 -16  -3   -4.34    5.30
   6 -16  -2  823.81   33.18
   6 -16  -1    5.86    4.79
   6 -15  -5   15.54    4.97
   6 -15  -4   14.49    5.39
   6 -15  -3 1686.26   58.94
   6 -15  -2   -8.82    5.10
   6 -15  -1    0.11    4.47
   6 -15   0 1479.13   53.19
   6 -14  -6   -7.85    5.84
   6 -14  -5   13.75    6.46
   6 -14  -4  307.13   14.26
   6 -14  -3   10.39    6.57
   8   6  -2    6.85    3.69
   6 -14  -1 1947.26   66.62
   6 -14   0   -3.85    6.30
   6 -13  -5  295.41   14.41
   6 -13  -3   -9.33    4.77
   6 -13  -2 1571.01   54.14
   7   6  -2 1482.31   51.11
   6 -13  -1    0.43    4.16
   6 -13   0   -0.32    4.17
   6 -12  -6  524.14   24.34
   6 -12  -6  490.94   24.74
   6 -12  -5   -8.37    3.92
   6 -12  -4  -12.08    5.72
   6 -12  -3 1515.80   50.54
   6   6  -3 1624.81   54.18
   6 -12  -2  -18.08    6.06
   6   6  -2   10.13    2.74
   6 -12  -1    4.80    6.19
   6 -12   0 1285.98   45.37
   6 -11  -7  389.57   19.33
   6 -11  -7  401.66   20.44
   6 -11  -6   -3.83    3.30
   6 -11  -5   -4.35    3.50
   5   6  -4 1234.81   41.71
   6 -11  -4 1295.41   48.14
 -11   5  -3   12.64    4.67
   5   6  -3    0.21    2.64
   6 -11  -3   -4.25    5.73
   5   6  -2   -2.43    2.22
   6 -11  -2   -0.64    4.15
   5   6  -1 2412.86   80.05
   6 -11  -1 2504.79   84.74
   5   6   0   11.02    3.28
   6 -10  -7    2.94    5.47
   6 -10  -6   -1.57    4.72
 -10   4  -5 1859.90   67.20
   6 -10  -5 1900.76   63.37
   4   6  -3   -0.53    1.91
 -10   4  -3    1.81    4.25
   6 -10  -3    8.71    4.03
 -10   4  -2 3206.28  102.27
   4   6  -2 3393.10  107.91
   6 -10  -2 3361.21  108.20
 -10   4  -1    0.42    3.82
   4   6  -1    9.00    3.81
   4   6   0    9.65    2.86
   6  -9  -7   -2.45    3.41
   6  -9  -7    0.42    4.85
   6  -9  -6   74.33    5.13
   6  -9  -6   59.33    6.53
  -9   3  -6   58.54    6.89
   6  -9  -5    1.91    4.78
  -9   3  -5   -2.01    3.92
   6  -9  -4   24.96    3.93
  -9   3  -4   -8.50    5.42
   6  -9  -3 1806.54   58.50
   3   6  -3 1745.40   56.74
  -9   3  -3 1796.55   57.69
   3   6  -2    7.21    3.08
  -9   3  -2    6.29    4.16
   3   6  -1    4.35    3.39
  -9   3  -1   -2.45    4.25
   3   6   0 2962.58   94.33
  -9   3   0 2870.88   91.00
   6  -8  -7 1465.33   62.95
  -8   2  -7 1486.08   67.62
   6  -8  -6    0.00    2.44
   6  -8  -6   -7.37    4.53
  -8   2  -6   -9.44    3.39
   6  -8  -5    4.04    3.94
   6  -8  -5    0.94    6.40
  -8   2  -5   -7.32    3.29
   6  -8  -4  846.49   29.99
  -8   2  -4  814.35   34.16
  -8   2  -3   14.80    4.47
   2   6  -2   -1.28    2.76
  -8   2  -2   -1.71    3.84
   2   6  -1  414.25   14.68
  -8   2  -1  397.84   14.12
   2   6   0    5.30    2.54
   6  -7  -8  318.98   17.99
  -7   1  -8  300.94   15.57
   6  -7  -7    2.87    2.87
   6  -7  -7    1.16    7.93
  -7   1  -7    8.92    3.19
   6  -7  -6    4.99    2.44
   6  -7  -6    2.74    6.44
  -7   1  -6    7.65    4.57
   6  -7  -5 1130.33   39.77
   6  -7  -5 1214.66   40.61
  -7   1  -5 1114.45   37.42
   6  -7  -4    0.53    3.83
  -7   1  -4   -9.35    3.50
  -7   1  -3    0.96    3.72
  -7   1  -2 1149.47   38.67
   1   6  -1    0.53    2.23
  -7   1  -1    1.70    4.57
   1   6   0   -5.62    2.12
  -7   1   0    1.91    3.49
   6  -6  -8    6.23    5.07
  -6   0  -8    5.52    3.50
   6  -6  -7   -8.47    5.19
   6  -6  -6  484.89   18.63
   6  -6  -6  535.83   19.42
  -6   0  -6  559.51   21.49
  -6   0  -6  526.44   22.00
   6  -6  -5   -1.07    2.02
   6  -6  -5   19.63    6.65
  -6   0  -5   -0.21    3.07
  -6   0  -5    3.89    5.78
   6  -6  -4   -4.89    2.55
  -6   0  -4   15.37    5.19
  -6   0  -4   -0.63    5.06
  -6   0  -3 1400.31   45.80
  -6   0  -3 1463.87   48.81
  -6   0  -2   -4.89    3.40
  -6   0  -1   -4.46    3.50
   0   6  -1    3.94    1.92
  -5  -1  -8    9.79    3.62
  -5  -1  -8   -4.08    4.70
   6  -5  -8    8.23    5.28
  -5  -1  -7  609.94   23.74
  -5  -1  -7  640.63   24.39
   6  -5  -7  606.12   21.77
   6  -5  -7  593.65   26.26
  -5  -1  -6    0.53    4.24
  -5  -1  -6   -4.72    4.51
   6  -5  -6   -0.95    2.12
   6  -5  -6   -9.96    5.30
  -5  -1  -5    6.03    3.60
   6  -5  -5   -1.49    2.56
   6  -5  -5    9.83    6.24
  -5  -1  -4 1560.52   52.04
  -5  -1  -4 1697.84   52.01
   6  -5  -4 1607.35   53.52
   6  -5  -4 1652.23   52.57
  -5  -1  -3   -2.33    4.03
  -5  -1  -2   -1.70    2.55
  -5  -1  -1 2945.36   92.42
  -5  -1  -1 3036.00   91.97
  -4  -2  -8  563.66   29.40
  -4  -2  -8  678.78   29.73
   6  -4  -8  574.27   28.71
  -4  -2  -7   11.44    7.03
   6  -4  -7   14.79    5.28
  -4  -2  -6   -8.04    4.23
  -4  -2  -6  -10.43    6.85
   6  -4  -6    6.13    1.80
   6  -4  -6   -8.26    6.35
  -4  -2  -5 3039.54  107.82
  -4  -2  -5 3375.58  104.30
   6  -4  -5 3140.52   99.85
  -4  -2  -4    6.35    3.49
  -4  -2  -4   13.45    5.29
   6  -4  -3    5.90    3.06
  -4  -2  -3   -5.73    3.08
  -4  -2  -3    2.97    2.65
  -4  -2  -2 6038.69  190.49
  -4  -2  -2 6262.98  193.37
  -4  -2  -1    2.13    3.29
   6 -12   1   -8.79    4.07
   6 -12   4    3.84    3.84
   7 -19  -2    1.27    5.10
   7 -19  -1  331.39   20.09
   7 -19   0   12.17    7.37
   7 -18  -3   -5.61    7.09
   7 -18  -2  687.70   35.27
   7 -18  -1   -2.24    4.37
   7 -18   0   25.96    5.46
   7 -17  -4   -4.64    4.33
   7 -17  -3  332.09   18.25
   7 -17  -2   -3.93    7.33
   7 -17  -1   22.81    5.23
   7 -17   0  860.13   34.41
   7 -16  -5   11.29    6.75
   7 -16  -4  110.67    8.84
   7 -16  -3   -3.71    4.87
   7 -16  -2   -9.78    5.00
   7 -16  -1 1756.13   63.34
   7 -16   0    5.45    4.71
   7 -15  -5  375.44   20.89
   7 -15  -4    4.23    4.33
   7 -15  -2  557.59   21.67
   7 -15  -1    1.17    4.37
   7 -15   0    8.35    4.82
   7 -14  -6  517.59   25.50
   7 -14  -4   -4.02    4.86
   7 -14  -3  715.46   26.74
   7 -14  -2   11.59    5.53
   7   7  -2    3.48    2.53
   7 -14  -1    9.39    6.19
   7 -14   0   92.58    7.07
   7 -13  -6   -4.88    3.82
   7 -13  -4 1311.96   45.79
   7 -13  -3   -6.25    4.24
   6   7  -1  626.72   26.61
   7 -13  -1  545.54   22.41
   7 -13   0   12.84    4.71
   7 -12  -6   -6.38    5.12
   7 -12  -5  745.46   26.87
   7 -12  -4   16.09    5.72
 -12   5  -3  -12.43    4.25
   7 -12  -3    0.11    6.25
 -12   5  -2 2051.09   66.25
   7 -12  -2 2034.74   67.05
   5   7  -1    3.49    3.17
   7 -12  -1   -7.99    4.16
   7 -11  -7   11.95    7.55
   7 -11  -6  667.63   27.06
   7 -11  -6  809.99   28.46
 -11   4  -5   26.36    4.87
   7 -11  -5   -7.53    3.61
 -11   4  -4    2.76    4.03
   7 -11  -4   -6.57    3.60
   4   7  -3 2302.19   73.90
 -11   4  -3 2262.91   72.29
   7 -11  -3 2332.53   76.81
 -11   4  -2   -3.40    4.47
   7 -11  -2   10.72    4.57
   4   7  -2    1.06    2.44
   4   7  -1   -5.62    4.13
 -11   4  -1  -10.40    4.56
   4   7   0 1817.11   67.57
 -11   4   0 1875.08   67.23
   7 -10  -7 1330.89   58.85
   7 -10  -7 1366.97   60.82
 -10   3  -6   10.27    4.13
   7 -10  -6   -4.04    4.15
   7 -10  -6   -3.56    4.71
 -10   3  -5   -3.60    5.41
   7 -10  -5    4.67    3.29
   7 -10  -4  415.30   16.85
 -10   3  -4  370.63   19.29
 -10   3  -3   13.31    4.69
   7 -10  -3   -5.61    4.24
   3   7  -3   -3.82    2.55
 -10   3  -2   -6.07    4.47
   3   7  -2    3.82    2.23
 -10   3  -1 3167.87   99.49
   3   7  -1 3113.66  101.14
 -10   3   0   -4.33    3.91
   3   7   0   11.67    2.65
   7  -9  -7    4.21    6.42
  -9   2  -7   16.97    5.09
   7  -9  -6   -4.47    2.66
   7  -9  -6   10.17    4.72
   7  -9  -5 2158.56   72.05
  -9   2  -5 2251.81   73.11
   7  -9  -4   -3.92    4.45
  -9   2  -4   22.43    4.36
  -9   2  -3   -0.43    5.86
   2   7  -2 1948.08   62.72
  -9   2  -2 1930.67   61.47
   2   7  -1    7.97    3.51
  -9   2  -1   13.93    4.04
   2   7   0   -7.43    3.50
   7  -8  -7   -3.83    2.98
   7  -8  -7  -12.96    7.17
  -8   1  -7   -7.12    3.51
   7  -8  -6  280.92   11.79
   7  -8  -6  248.55   12.44
  -8   1  -6  296.50   13.66
   7  -8  -5   -1.70    2.55
  -8   1  -5  -13.16    5.41
   7  -8  -4   -0.11    2.65
  -8   1  -4    0.00    3.83
  -8   1  -3  846.72   29.27
  -8   1  -2   11.50    4.79
   1   7  -1   -3.30    2.23
  -8   1  -1    0.43    3.61
   1   7   0 1469.74   47.74
  -8   1   0 1542.45   51.38
   7  -7  -7  213.93   10.74
   7  -7  -7  200.28   12.22
  -7   0  -7  181.83   10.69
   7  -7  -6   -2.98    3.09
   7  -7  -6   -9.91    4.53
  -7   0  -6    4.14    3.19
   7  -7  -5   11.72    2.56
   7  -7  -5   11.66    5.26
  -7   0  -5   -5.19    4.56
  -7   0  -5    9.67    5.25
   7  -7  -4  930.27   31.45
  -7   0  -4  930.66   30.81
  -7   0  -4  900.59   30.57
  -7   0  -3   -1.06    3.93
  -7   0  -3    4.83    3.89
  -7   0  -110417.21  319.95
  -6  -1  -8  182.70   10.71
   7  -6  -8  205.64   13.56
  -6  -1  -7   10.22    3.09
  -6  -1  -7   20.94    7.33
   7  -6  -7   -4.03    2.02
   7  -6  -7   -3.17    4.54
  -6  -1  -6    2.33    3.29
  -6  -1  -6    0.31    4.51
   7  -6  -6    2.13    2.55
  -6  -1  -5  390.74   16.48
  -6  -1  -5  424.51   17.70
   7  -6  -5  437.01   15.39
   7  -6  -5  426.28   16.34
  -6  -1  -4    0.85    3.39
  -6  -1  -4    7.71    3.70
   7  -6  -4   -9.88    4.20
  -6  -1  -3    7.22    4.88
  -6  -1  -3    6.36    3.50
  -6  -1  -2 2766.87   86.17
  -6  -1  -2 2750.41   85.03
  -6  -1  -1   -5.95    3.08
  -5  -2  -8   -2.77    2.45
  -5  -2  -8   12.87    5.54
  -5  -2  -7    5.00    4.25
  -5  -2  -7   -5.24    4.82
   7  -5  -7   -3.48    4.43
  -5  -2  -6  684.18   24.31
  -5  -2  -6  715.16   26.49
   7  -5  -6  675.51   24.39
   7  -5  -6  674.60   24.73
  -5  -2  -5   11.63    5.18
  -5  -2  -5    0.00    5.70
   7  -5  -5   -2.03    2.78
  -5  -2  -4  -12.71    5.30
   7  -5  -4   -2.63    4.00
  -5  -2  -4   -5.93    4.87
  -5  -2  -3  615.47   20.98
  -5  -2  -3  568.28   20.94
  -5  -2  -2    3.29    2.65
  -5  -2  -2    7.76    3.29
  -5  -2  -1    0.96    3.08
  -5  -2  -1   -4.02    1.48
  -4  -3  -8   -1.17    3.95
  -4  -3  -8   15.11    6.08
   7  -4  -8   11.13    5.46
  -4  -3  -7  643.53   25.77
  -4  -3  -7  610.82   24.37
   7  -4  -7  654.33   25.67
  -4  -3  -6    6.98    3.28
  -4  -3  -6    3.27    4.75
   7  -4  -6   -9.30    4.54
   7  -4  -5    0.86    2.14
   7  -4  -5   -1.94    1.40
   7  -4  -5    1.06    4.23
  -4  -3  -4 3470.12  106.93
  -4  -3  -4 3383.31  106.64
   7  -4  -4 3393.21  114.48
   7  -4  -4 3485.94  107.74
  -4  -3  -3   10.52    3.72
   7  -4  -3   -0.32    1.84
   7  -4  -3    8.73    4.21
  -4  -3  -2    4.57    3.29
  -4  -3  -2   10.13    3.06
   7  -4  -2   -2.36    3.12
  -4  -3  -1 1194.71   40.32
   7  -4  -1 1152.78   39.37
   7 -14   1   -4.61    3.86
   7 -14   2  -10.42    3.87
   7 -14   3  611.93   27.37
   7 -14   4   -5.77    3.10
   8 -15   1   -2.90    3.98
   8 -15   2  328.81   15.53
   8 -15   3    9.26    3.77
   9 -16   1 1035.54   40.01
   9 -16   2    8.31    6.04
   9 -16   3   -3.56    5.07
  10 -17   1    0.43    4.52
  10 -17   2    8.21    6.05
  10 -17   3  191.28   12.65
  11 -18   1  -11.72    4.62
  11 -18   2 1023.67   49.61
  11 -18   3    4.98    4.54
  12 -19   1   44.90    6.89
  12 -19   2   -7.55    4.53
   8 -19  -1  -13.22    5.23
   8 -19   0  202.04   14.34
   8 -18  -3    1.06    4.87
   8 -18  -2   -1.81    4.78
   8 -18  -1  196.29   12.88
   8 -18   0    0.75    5.14
   8 -17  -4   15.60    7.59
   8 -17  -2 1129.01   43.49
   8 -17   0  -11.57    4.50
   8 -16  -4   -7.38    4.75
   8 -16  -3  775.54   30.36
   8 -16  -2   -5.42    5.21
   8 -16  -1   22.73    5.13
   8 -16   0  436.64   19.57
   8 -15  -5    5.91    4.64
   8 -15  -4  542.44   22.19
   8 -15  -3   17.15    5.08
   8 -15  -2   17.21    5.00
   8 -15  -1  239.92   13.54
   8 -15   0    3.43    4.18
   8 -14  -6   19.39    4.56
   8 -14  -5  803.09   37.36
   8 -14  -4   10.77    4.75
   8 -14  -3    0.32    4.23
   6   8  -2 6261.09  208.38
   8 -14  -2 6161.34  202.46
   8 -14  -1    6.08    4.48
   8 -14   0   16.27    5.14
   8 -13  -6  789.87   35.71
   8 -13  -5   -7.61    4.02
 -13   5  -4  -14.31    4.88
   8 -13  -4    0.74    5.60
 -13   5  -3 1687.57   55.45
   8 -13  -3 1760.55   59.29
 -13   5  -2    4.88    5.10
   5   8  -2    1.16    2.43
 -12   4  -6   10.15    4.23
   8 -12  -6    6.06    5.53
   8 -12  -6    7.51    5.12
 -12   4  -5   -4.76    4.45
   8 -12  -5   -4.87    3.49
 -12   4  -4 1584.44   52.48
   8 -12  -4 1548.36   52.11
   4   8  -3   -3.39    1.91
 -12   4  -3   15.21    6.70
   8 -12  -3   -1.90    4.02
   4   8  -2   -7.21    3.60
 -12   4  -2    0.21    4.68
   4   8  -1 2201.29   74.31
 -12   4  -1 2203.66   72.73
 -12   4   0   -0.11    4.32
 -11   3  -7    1.59    3.60
   8 -11  -7    9.83    4.17
   8 -11  -7  -13.82    7.01
 -11   3  -6   -6.78    4.02
   8 -11  -6   14.26    3.30
   8 -11  -6   -7.00    5.01
 -11   3  -5  328.35   13.75
 -11   3  -4   -6.38    4.57
   8 -11  -4   -9.94    3.81
   8 -11  -3    1.90    5.60
 -11   3  -2 2857.16   90.85
   3   8  -2 2811.38   92.97
 -11   3  -1   -4.67    4.35
   3   8  -1   -1.17    2.97
 -11   3   0   13.72    6.12
   3   8   0   -7.86    4.04
 -10   2  -7   17.09    4.35
   8 -10  -7    3.21    3.85
   8 -10  -7   -9.65    7.03
 -10   2  -6  374.15   15.90
   8 -10  -6  327.26   13.44
   8 -10  -6  306.32   14.78
 -10   2  -5   -7.75    5.63
   8 -10  -5    7.01    4.67
 -10   2  -4   20.85    4.68
   8 -10  -4    0.00    4.65
 -10   2  -3 3173.19  101.48
 -10   2  -2    4.37    4.58
   2   8  -2    3.40    2.23
   2   8  -1   -0.53    2.66
 -10   2   0 2740.66   90.35
   2   8   0 2800.94   96.59
   8  -9  -7  736.99   34.92
   8  -9  -7  775.13   35.29
  -9   1  -7  667.77   31.45
   8  -9  -6    2.03    3.84
   8  -9  -6    9.33    5.24
  -9   1  -6   -0.21    5.31
   8  -9  -5    5.42    4.36
  -9   1  -5    9.87    4.35
   8  -9  -4  751.23   26.30
  -9   1  -4  791.41   29.14
  -9   1  -3   -5.22    4.15
  -9   1  -2    5.33    4.37
   1   8  -1 1536.04   50.81
  -9   1  -1 1531.11   51.76
   1   8   0    1.27    2.87
   8  -8  -7   -6.18    2.88
   8  -8  -7   -4.32    5.05
  -8   0  -7  -14.48    4.68
   8  -8  -6   -4.06    2.35
   8  -8  -6    0.63    6.41
  -8   0  -6   -4.03    3.82
   8  -8  -5 2934.53   96.51
   8  -8  -5 3001.44   96.48
  -8   0  -5 2880.75   92.21
  -8   0  -4   -2.44    3.50
  -8   0  -3   22.13    4.68
  -8   0  -2 5716.48  178.54
  -7  -1  -7    6.17    3.73
  -7  -1  -7   19.27    5.34
   8  -7  -7    2.45    2.23
   8  -7  -7   -4.01    4.74
  -7  -1  -6  808.07   30.55
  -7  -1  -6  747.07   28.09
   8  -7  -6  764.25   28.80
   8  -7  -6  835.06   29.41
  -7  -1  -5    1.59    5.61
   8  -7  -5    9.66    6.20
  -7  -1  -4   -7.74    3.61
  -7  -1  -4   -5.27    3.16
  -7  -1  -3 1383.94   46.37
  -7  -1  -3 1503.50   48.14
  -7  -1  -2    0.96    5.42
  -7  -1  -2   -2.21    2.10
  -7  -1  -1    2.23    5.10
  -6  -2  -7 1289.71   57.15
  -6  -2  -7 1359.34   58.13
   8  -6  -7 1356.00   58.02
   8  -6  -7 1310.37   59.54
  -6  -2  -6  -10.27    3.60
  -6  -2  -6    0.11    5.99
   8  -6  -6   -1.82    2.35
   8  -6  -6   -6.01    4.54
  -6  -2  -5   17.35    5.50
  -6  -2  -4 3811.94  124.45
  -6  -2  -4 4080.90  124.67
   8  -6  -4 4108.58  133.16
  -6  -2  -3   -8.81    5.52
  -6  -2  -2   -5.31    3.72
  -6  -2  -2   -2.02    2.55
  -6  -2  -1  252.02    9.59
  -6  -2  -1  221.64    7.73
  -5  -3  -7   15.70    3.50
  -5  -3  -7   -2.42    5.04
   8  -5  -7   21.39    6.96
  -5  -3  -6    3.91    3.81
  -5  -3  -6    2.32    4.01
   8  -5  -6   -1.50    1.39
   8  -5  -6   -9.60    4.33
  -5  -3  -5 1259.20   41.25
  -5  -3  -5 1207.16   40.92
   8  -5  -5 1219.83   41.61
   8  -5  -5 1268.43   46.64
   8  -5  -5 1283.44   41.18
  -5  -3  -4  -10.71    6.04
  -5  -3  -4    6.89    5.30
   8  -5  -4    5.84    3.14
   8  -5  -4    9.25    3.89
  -5  -3  -3   -7.75    3.72
  -5  -3  -3   14.73    3.92
   8  -5  -3    4.21    3.35
  -5  -3  -2 4322.37  135.56
  -5  -3  -2 4413.29  135.64
   8  -5  -2 4322.41  141.47
  -5  -3  -1    2.44    3.39
   8  -5  -1    0.43    3.53
   8 -16   1   -5.59    4.51
   8 -16   3  242.26   12.85
   9 -17   1   14.52    4.95
   9 -17   2  407.22   19.53
  10 -18   1   11.52    7.43
  10 -18   2  -12.96    5.83
  11 -19   2   17.93    7.02
   9 -19  -2   97.99    8.69
   9 -19  -1    5.65    7.68
   9 -19   0   -3.54    5.14
   9 -18  -3  365.44   22.38
   9 -18  -2   -6.48    7.22
   9 -18   0  233.54   14.72
   9 -17  -4 1008.21   47.97
   9 -17  -3  -15.01    5.18
   9 -17  -2  -11.15    5.10
   9 -17  -1 1023.72   39.39
   9 -16  -5  265.83   15.59
   9 -16  -3  -11.42    4.97
   9 -16  -2 1681.26   59.58
   9 -16  -1   13.33    5.23
   9 -16   0  -14.78    6.64
   9 -15  -5   -5.06    4.11
   9 -15  -4   -6.75    6.22
   9 -15  -3 1539.70   54.41
   9 -15  -2    3.82    5.30
   9 -15  -1   -5.86    4.79
   9 -15   0 1042.25   38.94
   9 -14  -6    3.71    5.82
   9 -14  -5  -10.13    4.11
 -14   5  -4 1044.04   38.03
   9 -14  -4 1022.44   36.88
 -14   5  -3    2.23    5.20
 -14   5  -2   -5.94    5.41
   9 -14  -2   -2.97    4.45
 -13   4  -6   15.97    4.76
   9 -13  -6  -15.59    5.09
 -13   4  -5 1102.10   39.13
   9 -13  -5 1092.20   39.20
 -13   4  -4    7.96    5.31
 -13   4  -3    6.27    5.21
   9 -13  -3   -1.90    3.91
   4   9  -2 2403.02   81.40
 -13   4  -2 2337.88   75.85
   4   9  -1   12.52    3.08
 -12   3  -6  568.19   27.47
   9 -12  -6  611.53   27.96
   9 -12  -6  611.10   30.89
 -12   3  -5    0.53    4.56
   9 -12  -5   -1.69    3.38
 -12   3  -4   -9.67    4.46
   9 -12  -4   -2.43    3.59
 -12   3  -3  767.97   28.64
   9 -12  -3  740.54   26.51
 -12   3  -2    8.41    5.22
   3   9  -2   -4.67    2.33
 -12   3  -1   22.28    7.00
   3   9  -1    0.96    3.93
 -12   3   0  519.32   21.86
 -11   2  -7  605.69   27.68
   9 -11  -7  488.59   25.65
   9 -11  -7  562.06   26.21
   9 -11  -6   12.35    3.30
   9 -11  -6   14.41    7.10
 -11   2  -5   -9.34    6.26
   9 -11  -5   15.46    5.40
 -11   2  -4  981.31   40.06
   9 -11  -4 1013.43   37.47
 -11   2  -3  -12.26    4.80
 -11   2  -2   -2.45    4.80
   2   9  -2    1.49    2.55
 -11   2  -1 1881.85   60.71
   2   9  -1 1930.57   64.43
 -11   2   0    9.30    4.65
 -10   1  -7   16.05    4.57
   9 -10  -7    2.57    3.75
   9 -10  -7    9.86    5.04
   9 -10  -6   -3.84    2.67
   9 -10  -6   10.36    7.01
 -10   1  -5 1267.84   42.46
   9 -10  -5 1398.54   49.69
 -10   1  -4   10.11    4.47
 -10   1  -3   20.89    6.82
 -10   1  -2 2259.22   76.44
 -10   1  -1    0.32    4.15
   1   9  -1    2.66    2.77
   1   9   0   -4.14    3.83
   9  -9  -7    8.67    3.32
   9  -9  -7   -5.68    4.94
  -9   0  -7   14.37    4.26
   9  -9  -6  718.90   27.80
   9  -9  -6  730.83   26.02
  -9   0  -6  743.99   28.98
   9  -9  -5   -4.98    2.86
  -9   0  -4   -3.40    5.74
  -9   0  -3 1061.64   36.52
  -9   0  -1    4.36    4.15
  -8  -1  -7  658.85   32.10
   9  -8  -7  659.11   30.44
   9  -8  -7  653.07   29.96
  -8  -1  -6   -6.72    3.99
   9  -8  -6   13.27    3.64
   9  -8  -6   18.91    5.15
  -8  -1  -5   -6.36    4.35
  -8  -1  -5    2.84    3.47
   9  -8  -5   -6.05    2.55
   9  -8  -5   24.73    6.29
  -8  -1  -4 1905.96   65.02
  -8  -1  -4 2147.99   64.61
  -8  -1  -3    1.81    4.04
  -8  -1  -3   -6.09    2.31
  -8  -1  -2   12.87    6.27
  -8  -1  -1  407.51   17.27
  -7  -2  -7    9.89    4.04
  -7  -2  -7    0.10    4.40
   9  -7  -7   -7.37    4.53
  -7  -2  -6    5.40    5.72
  -7  -2  -6   18.18    6.31
   9  -7  -6   11.14    2.25
   9  -7  -6   -0.63    4.84
  -7  -2  -5  382.88   18.39
  -7  -2  -5  367.73   16.95
   9  -7  -5  418.37   15.09
   9  -7  -5  341.83   16.56
  -7  -2  -4   10.71    4.35
  -7  -2  -4    0.53    4.55
  -7  -2  -3    3.82    4.25
  -7  -2  -3   -1.80    3.50
  -7  -2  -2 3633.67  115.39
  -7  -2  -2 3720.54  113.12
  -7  -2  -1   13.68    5.52
  -7  -2  -1   -2.86    1.16
  -6  -3  -7   -1.70    3.18
  -6  -3  -6  448.57   17.35
  -6  -3  -6  446.35   17.18
   9  -6  -6  399.82   16.13
   9  -6  -6  500.52   19.65
  -6  -3  -5   -3.49    4.34
  -6  -3  -5    2.43    3.49
   9  -6  -5   -4.42    4.21
  -6  -3  -4    3.07    4.66
  -6  -3  -4    5.30    3.61
   9  -6  -4   -5.84    2.16
  -6  -3  -3  942.24   32.26
  -6  -3  -3  930.07   32.33
   9  -6  -3  956.45   35.89
  -6  -3  -2   -9.55    3.93
  -6  -3  -2   -4.24    2.55
  -6  -3  -1  -10.92    3.71
  -6  -3  -1    1.37    1.90
   9  -6  -1    8.79    2.68
  -5  -4  -7  406.56   19.69
  -5  -4  -7  403.43   20.51
   9  -5  -7  357.07   19.17
  -5  -4  -6   -1.27    4.97
  -5  -4  -6   11.72    5.70
   9  -5  -6    3.11    2.15
   9  -5  -6    2.32    5.90
  -5  -4  -5   24.24    4.45
  -5  -4  -5  -10.16    3.81
  -5  -4  -4 4537.38  145.20
  -5  -4  -4 4747.25  152.72
   9  -5  -4 4570.77  161.13
   9  -5  -4 4877.17  148.95
  -5  -4  -3   14.23    4.78
  -5  -4  -3    0.42    2.75
   9  -5  -3    0.97    2.38
  -5  -4  -2  -11.03    4.35
   9  -5  -2    0.22    3.34
  -5  -4  -1 6873.96  213.73
   9  -5  -1 6881.87  223.83
   9 -18   2   16.06    6.79
  10 -19   1    7.64    7.00
  10 -19   2  346.94   19.89
  10 -19  -2  -10.29    4.88
  10 -19  -1   81.25    8.49
  10 -19   0    0.32    5.14
  10 -18  -3   -0.42    7.39
  10 -18  -2  721.85   36.07
  10 -18  -1   -1.07    4.80
  10 -18   0   -3.43    4.93
  10 -17  -4   10.10    5.26
  10 -17  -3  573.81   29.51
  10 -17  -2   -8.48    4.56
  10 -17   0  149.22   11.61
  10 -16  -5    4.20    6.20
  10 -16  -4 1077.93   49.50
  10 -16  -3   13.30    7.39
  10 -16  -2   -6.36    6.68
  10 -16  -1  459.27   19.70
  10 -16   0    0.86    5.03
  10 -15  -5 1308.59   61.48
  10 -15  -4  -10.31    6.10
  10 -15  -3    7.59    5.17
 -15   5  -3   -4.67    5.63
  10 -15  -2  366.34   15.94
  10 -14  -6  776.61   37.48
  10 -14  -5   -7.48    6.11
 -14   4  -5    3.07    5.40
  10 -14  -4    4.74    4.31
  10 -14  -3  578.04   24.38
 -14   4  -3  585.18   23.15
 -14   4  -2  -10.31    5.21
 -14   4  -1   -0.95    4.66
 -14   4   0 2462.08   80.79
  10 -13  -6  -10.39    3.61
 -13   3  -6   28.70    7.63
  10 -13  -5    1.27    4.11
 -13   3  -5   26.09    5.73
  10 -13  -4 1242.84   44.99
 -13   3  -4 1270.06   48.45
  10 -13  -3    3.47    4.11
 -13   3  -3   13.74    4.90
 -13   3  -2    2.66    4.79
   3  10  -2    4.14    2.33
 -13   3  -1  527.48   20.61
 -13   3   0    7.59    4.95
  10 -12  -6    7.97    3.29
  10 -12  -6    9.72    5.02
  10 -12  -5 1811.09   61.37
 -12   2  -5 1799.40   60.40
  10 -12  -4    8.10    5.78
 -12   2  -4    4.15    5.22
 -12   2  -2 4350.64  137.27
 -12   2  -1   18.39    7.44
   2  10  -1   -9.35    3.83
 -12   2   0   -3.38    6.55
  10 -11  -6  975.71   43.84
  10 -11  -6  959.33   43.25
 -11   1  -6  980.77   44.82
  10 -11  -5    0.11    4.75
 -11   1  -5  -10.62    4.57
  10 -11  -4   -1.79    3.68
 -11   1  -4    2.66    4.47
 -11   1  -3 1778.12   57.16
 -11   1  -2   -3.63    5.55
   1  10  -1    8.61    2.98
 -11   1   0 1502.80   49.36
  10 -10  -7  304.57   14.96
  10 -10  -7  290.72   16.25
 -10   0  -7  287.41   15.70
  10 -10  -6    5.66    4.93
 -10   0  -6    4.67    4.57
  10 -10  -5    0.32    4.65
 -10   0  -5   26.34    7.12
 -10   0  -4  882.07   30.64
 -10   0  -2    7.99    6.61
 -10   0  -1  502.45   18.20
  10  -9  -7   -7.93    3.11
  10  -9  -7   20.83    8.10
  -9  -1  -7   -2.66    3.72
  10  -9  -6    4.70    3.74
  10  -9  -6   -7.24    4.72
  -9  -1  -6   -3.40    4.24
  10  -9  -5  363.92   14.24
  10  -9  -5  314.40   15.12
  -9  -1  -5  336.76   15.99
  -9  -1  -4   12.11    4.25
  -9  -1  -3   -4.15    4.57
  -9  -1  -2 1226.48   42.29
  -9  -1  -1   -7.55    4.46
  10  -8  -7    8.04    3.11
  10  -8  -7   11.69    4.74
  -8  -2  -7    0.53    4.04
  -8  -2  -7    1.89    4.19
  10  -8  -6 1004.36   36.42
  10  -8  -6 1012.74   36.01
  -8  -2  -6  936.72   35.76
  -8  -2  -6 1044.85   35.06
  10  -8  -5    7.55    4.09
  -8  -2  -5    3.18    6.15
  -8  -2  -4    8.59    4.46
  -8  -2  -4   11.17    4.53
  -8  -2  -3  403.66   22.36
  -8  -2  -3  329.95   16.92
  -8  -2  -2    2.34    4.46
  -8  -2  -1    2.44    4.77
  10  -7  -7  772.25   35.27
  10  -7  -7  765.04   35.99
  -7  -3  -7  716.20   36.14
  -7  -3  -7  803.40   35.58
  10  -7  -6   -7.89    6.11
  -7  -3  -6   -9.95    3.49
  -7  -3  -6   -0.63    4.00
  10  -7  -5   -0.42    4.31
  -7  -3  -5    3.81    4.23
  -7  -3  -5   22.82    5.71
  10  -7  -4 2277.04   88.19
  10  -7  -4 2465.12   78.22
  -7  -3  -4 2406.55   83.31
  -7  -3  -4 2374.42   75.91
  10  -7  -2   -2.04    2.58
  -7  -3  -2    2.23    4.35
  10  -7  -1 1193.07   45.74
  -7  -3  -1 1283.54   41.29
  -7  -3  -1 1194.56   40.23
  10  -6  -7   -3.05    4.63
  -6  -4  -7    4.66    3.92
  -6  -4  -7    6.62    4.94
  10  -6  -6   -6.12    2.36
  10  -6  -6    4.53    4.32
  -6  -4  -6    8.98    6.02
  -6  -4  -6   -1.90    3.80
  10  -6  -5 5018.18  161.55
  -6  -4  -5 5036.84  171.95
  -6  -4  -5 5305.38  167.78
  10  -6  -4    6.18    3.04
  10  -6  -4   -3.46    5.14
  -6  -4  -4   -2.23    4.56
  -6  -4  -4    6.05    3.39
  10  -6  -3   -4.76    2.38
  -6  -4  -3   -2.65    6.26
  10  -6  -2 1829.53   62.10
  -6  -4  -2 1768.34   57.03
  -6  -4  -2 1728.82   55.48
  -6  -4  -1   14.28    5.61
  11 -19  -2   10.59    7.84
  11 -19   0  711.78   34.48
  11 -18   0   -9.95    6.85
  11 -17  -4    5.15    4.73
  11 -17  -3    9.38    7.17
  11 -17  -2  445.01   24.02
  11 -17  -1    4.36    5.53
  11 -17   0    6.30    4.91
  11 -16  -4   -3.89    6.09
  11 -16  -3  358.28   18.30
  11 -16  -2    8.25    4.97
  11 -15  -5    2.63    4.10
 -15   4  -5   -5.19    7.52
  11 -15  -4  890.76   40.66
 -15   4  -4  815.17   38.47
  11 -15  -3    7.16    6.74
 -15   4  -3   10.32    7.98
 -15   4  -2   25.93    8.40
 -15   4  -1  488.90   18.81
  11 -14  -5 1107.13   50.78
 -14   3  -5 1128.42   52.70
 -14   3  -4   -5.10    5.10
  11 -14  -3    6.21    4.63
 -14   3  -3   -9.70    7.35
 -14   3  -2  476.79   20.87
 -14   3  -1   17.18    5.20
  11 -13  -6  388.02   20.66
  11 -13  -6  443.31   23.12
 -13   2  -6  419.54   21.09
  11 -13  -5   -7.47    5.37
 -13   2  -5    5.52    7.22
  11 -13  -4    1.57    4.30
 -13   2  -4    8.94    7.03
 -13   2  -3  669.44   25.71
 -13   2  -2    0.32    5.23
 -13   2  -1    6.70    4.46
 -13   2   0  889.51   34.88
  11 -12  -6    1.91    4.35
  11 -12  -6   -7.02    5.24
  11 -12  -5   -3.69    3.69
 -12   1  -5   20.51    5.53
 -12   1  -4 1828.07   61.05
 -12   1  -3   13.45    5.02
 -12   1  -1  420.69   17.66
 -12   1   0  -10.38    6.99
  11 -11  -6    9.36    4.57
 -11   0  -6    2.34    6.58
  11 -11  -5  133.91    7.91
 -11   0  -5   82.58    6.81
 -11   0  -4   -3.19    4.90
 -11   0  -3    2.03    6.83
 -11   0  -2 8492.79  267.02
 -11   0  -1    3.62    4.36
 -10  -1  -6 1873.13   82.12
  11 -10  -6 1801.98   79.49
  11 -10  -6 1851.18   81.08
 -10  -1  -5    5.84    4.57
  11 -10  -5   -2.11    4.11
  11 -10  -5  -11.55    4.83
 -10  -1  -4    7.66    5.53
 -10  -1  -3 1139.28   39.85
 -10  -1  -2   10.65    5.32
 -10  -1  -1   16.80    5.00
  11  -9  -7  114.76    7.58
  11  -9  -7  103.57    8.37
  -9  -2  -7  113.58    9.69
  11  -9  -6   -2.24    3.63
  11  -9  -6    4.42    4.63
  -9  -2  -6   -0.85    4.56
  11  -9  -5   -3.68    4.10
  -9  -2  -5    7.85    7.11
  -9  -2  -5   -2.10    4.83
  -9  -2  -4 5340.24  173.83
  -9  -2  -4 5697.51  172.18
  -9  -2  -3    0.85    6.27
  -9  -2  -3    1.57    2.09
  -9  -2  -2    7.22    5.10
  -9  -2  -1  498.78   21.65
  11  -8  -7   -7.41    2.58
  -8  -3  -7   -1.06    3.71
  -8  -3  -7   -0.73    3.99
  11  -8  -6   -0.11    3.10
  11  -8  -6   15.79    6.53
  -8  -3  -6   13.34    4.76
  -8  -3  -6  -17.67    5.36
  11  -8  -5  249.01   11.10
  -8  -3  -5  269.17   12.24
  -8  -3  -5  265.28   10.61
  11  -8  -4   -3.12    3.66
  -8  -3  -4  -10.29    4.98
  -8  -3  -4   -5.81    3.91
  -8  -3  -3   -2.12    4.24
  -8  -3  -3    9.85    3.28
  11  -8  -2 2067.30   75.92
  -8  -3  -2 2035.04   65.50
  -8  -3  -2 2065.12   65.26
  -8  -3  -1   -4.02    6.14
  -8  -3  -1   -0.21    0.95
  11  -7  -7   -8.64    4.53
  -7  -4  -7   10.70    4.34
  -7  -4  -7    4.10    4.41
  11  -7  -6  389.17   16.26
  11  -7  -6  417.96   17.00
  -7  -4  -6  371.40   15.95
  -7  -4  -6  422.42   15.62
  11  -7  -5   -3.47    3.89
  -7  -4  -5   -2.75    4.55
  -7  -4  -5    9.31    3.49
  11  -7  -4    4.88    2.17
  11  -7  -4    7.56    3.67
  -7  -4  -4  -12.09    4.77
  11  -7  -3 2044.61   72.13
  -7  -4  -3 2123.95   67.92
  -7  -4  -3 2120.24   70.34
  11  -7  -2    5.94    3.24
  -7  -4  -2  -17.68    6.88
  -7  -4  -2    1.27    2.44
  11  -7  -1    9.13    3.22
  -7  -4  -1    1.48    1.69
  11  -6  -7  650.29   30.94
  -6  -5  -7  633.33   28.51
  -6  -5  -7  550.67   28.13
  11  -6  -6   -1.61    1.72
  11  -6  -6    1.69    3.58
  -6  -5  -6   -4.44    6.03
  -6  -5  -6   -2.11    5.50
  11  -6  -5    2.11    4.21
  -6  -5  -5   10.17    6.89
  -6  -5  -5   13.14    4.13
  11  -6  -4  825.45   31.97
  11  -6  -4  888.47   29.31
  -6  -5  -4  841.13   29.82
  -6  -5  -4  881.26   31.43
  -6  -5  -3   24.40    6.37
  -6  -5  -3    2.96    2.54
  11  -6  -2   -2.16    2.48
  -6  -5  -2    1.06    4.45
  -6  -5  -2    1.48    2.85
  11  -6  -1  343.54   17.55
  -6  -5  -1  388.33   17.62
  12 -19  -2 1075.68   53.40
  12 -19  -1   -6.06    5.85
  12 -19   0  -10.58    5.24
  12 -18  -3  370.72   20.93
  12 -18  -2    6.87    8.14
  12 -18  -1    3.50    5.20
  12 -18   0 1734.34   81.01
  12 -17  -4  304.02   21.33
  12 -17  -3   28.84    5.69
  12 -17  -2    3.59    5.28
 -16   4  -4   11.26    5.52
  12 -16  -4   15.74    5.25
  12 -16  -3    5.15    6.94
 -16   4  -3  -11.06    5.32
 -16   4  -2  530.15   21.21
 -16   4  -1  -22.75    7.20
  12 -15  -5    3.88    6.09
 -15   3  -5  -13.90    5.09
  12 -15  -4   11.75    6.61
  12 -15  -3  773.37   33.16
 -15   3  -3  855.02   37.12
 -15   3  -1   -9.54    7.32
 -15   3   0  104.33    8.14
  12 -14  -5   11.34    4.20
  12 -14  -4  696.27   26.85
 -14   2  -4  651.46   24.21
 -14   2  -3    7.68    5.34
 -14   2  -2    5.23    5.12
 -14   2  -1  916.05   33.25
 -14   2   0   26.94    7.29
  12 -13  -6    8.57    3.81
  12 -13  -6    4.09    4.93
 -13   1  -6   -5.84    4.35
  12 -13  -5   53.58    5.81
 -13   1  -5   50.40    7.34
 -13   1  -4   -9.59    5.12
 -13   1  -3   -6.73    7.15
 -13   1  -2   70.44    9.08
 -13   1  -1   -5.85    4.90
 -13   1   0    4.02    4.87
  12 -12  -6  273.81   15.67
  12 -12  -6  312.40   16.25
 -12   0  -6  246.27   13.65
 -12   0  -5    3.51    4.89
 -12   0  -4   -5.65    5.33
 -12   0  -3 1028.54   35.88
 -12   0  -2    9.28    5.23
 -12   0  -1   -1.06    4.90
 -11  -1  -6   13.17    5.20
  12 -11  -6   -6.80    4.25
  12 -11  -6  -14.64    4.95
 -11  -1  -5  -18.39    7.12
  12 -11  -5   -6.41    3.15
 -11  -1  -4 2446.54   79.54
 -11  -1  -3   13.64    4.58
 -11  -1  -2   -8.20    4.69
 -11  -1  -1  415.54   16.50
 -10  -2  -6   11.88    5.84
  12 -10  -6   -0.32    4.04
  12 -10  -6    2.42    4.01
 -10  -2  -5  856.15   34.12
  12 -10  -5  837.22   33.11
 -10  -2  -3  -19.78    7.23
 -10  -2  -2 5103.99  159.38
 -10  -2  -1  -10.40    4.35
  12  -9  -6 1327.75   61.71
  12  -9  -6 1391.43   60.09
  -9  -3  -6 1237.10   58.26
  -9  -3  -6 1394.08   57.97
  12  -9  -5   13.59    4.53
  -9  -3  -5  -11.13    4.67
  -9  -3  -5    9.04    3.47
  -9  -3  -4   -9.87    5.09
  -9  -3  -4   -8.52    2.94
  -9  -3  -3  638.43   23.70
  -9  -3  -3  715.69   23.11
  -9  -3  -2   -7.10    5.09
  -9  -3  -2    2.31    1.68
  -9  -3  -1    9.64    5.08
  12  -8  -6   -4.06    3.31
  12  -8  -6    9.39    4.75
  -8  -4  -6   25.51    5.29
  -8  -4  -6    8.95    5.37
  12  -8  -5   -4.11    4.00
  -8  -4  -5    6.67    4.66
  12  -8  -4 1148.55   39.81
  -8  -4  -4 1091.00   37.62
  -8  -4  -4 1070.54   37.67
  -8  -4  -3   -2.01    5.09
  -8  -4  -3    2.87    3.08
  -8  -4  -2    7.23    2.34
  -8  -4  -1  654.27   23.95
  -8  -4  -1  607.19   21.50
  12  -7  -6    0.21    2.03
  12  -7  -6    4.32    4.01
  -7  -5  -6    3.07    4.23
  -7  -5  -6   -8.77    3.17
  12  -7  -5  866.29   31.28
  -7  -5  -5  814.37   30.09
  -7  -5  -5  881.76   30.67
  -7  -5  -4   14.21    4.67
  -7  -5  -4   10.51    4.35
  12  -7  -3   -7.26    3.58
  -7  -5  -3    5.09    4.98
  -7  -5  -3   15.07    3.61
  12  -7  -2 2123.40   72.67
  -7  -5  -2 2186.47   71.00
  -7  -5  -2 2159.04   70.47
  -7  -5  -1    6.86    6.12
  13 -19  -2   21.24    5.92
  13 -19  -1   83.72    9.70
  13 -19   0    0.53    5.01
  13 -18  -3    6.52    4.94
  13 -18  -2  856.18   41.85
 -17   4  -3  681.29   33.18
  13 -17  -3  710.30   34.90
 -17   4  -2  -11.48    7.97
 -17   4  -1    6.56    5.82
  13 -16  -4   21.38    7.24
 -16   3  -4   27.34    8.09
  13 -16  -3    6.62    5.26
 -16   3  -2   22.25    7.35
 -16   3  -1 1059.39   38.29
  13 -15  -5   38.79    5.78
 -15   2  -5   80.11    8.83
 -15   2  -4    8.42    5.22
 -15   2  -3  -23.15    7.90
 -15   2  -2  857.62   32.65
 -15   2  -1   12.86    5.63
 -15   2   0   -6.45    4.97
 -14   1  -5   12.02    8.08
 -14   1  -4   -2.13    4.90
 -14   1  -3  797.14   29.72
 -14   1  -1    7.56    5.11
 -14   1   0 2155.58   73.03
 -13   0  -5    6.49    7.55
 -13   0  -4  292.47   13.52
 -13   0  -3   -6.83    5.66
 -13   0  -2   19.31    5.34
 -13   0  -1  257.71   12.10
 -12  -1  -6   -8.18    4.57
  13 -12  -6    7.42    3.39
  13 -12  -6   18.40    6.67
 -12  -1  -5  667.06   32.83
  13 -12  -5  596.90   29.61
 -12  -1  -4    4.47    7.14
 -12  -1  -2  546.92   21.87
 -12  -1  -1  -18.20    6.92
 -11  -2  -6  329.75   17.28
  13 -11  -6  309.42   17.23
  13 -11  -6  378.86   18.22
 -11  -2  -5    6.16    7.01
  13 -11  -5   -5.40    4.02
 -11  -2  -4  -14.15    7.45
 -11  -2  -3  384.89   17.01
 -11  -2  -2   -5.85    7.33
 -11  -2  -1   -7.54    4.35
 -10  -3  -6    7.21    4.98
  13 -10  -6    3.39    4.66
 -10  -3  -5   -6.80    2.82
  13 -10  -5   21.26    6.14
 -10  -3  -4 3572.92  117.39
 -10  -3  -4 3787.19  118.38
 -10  -3  -2  -11.03    5.19
 -10  -3  -1  137.71   10.09
  -9  -4  -6    3.68    3.78
  13  -9  -5  229.34   12.34
  -9  -4  -5  303.77   15.65
  -9  -4  -5  261.52   12.17
  -9  -4  -4    4.88    5.62
  -9  -4  -4   13.28    4.11
  -9  -4  -3   -9.75    5.19
  -9  -4  -3   -5.27    2.64
  -9  -4  -2 3538.24  116.14
  -9  -4  -2 3857.49  117.06
  -9  -4  -1   -8.14    4.86
  13  -8  -6  518.67   25.50
  -8  -5  -6  488.65   25.29
  -8  -5  -6  580.65   26.31
  13  -8  -5    8.45    3.59
  -8  -5  -5   16.43    5.51
  -8  -5  -5   11.22    4.13
  13  -8  -4   32.49    5.28
  -8  -5  -4   -3.82    4.03
  -8  -5  -3 1168.75   40.08
  -8  -5  -3 1190.84   39.15
  -8  -5  -2  -11.94    5.81
  -8  -5  -1   16.67    5.07
  -8  -5  -1    1.91    1.80
  13  -7  -6   11.94    4.54
  -7  -6  -6   17.78    5.29
  -7  -6  -6   -2.96    3.49
  -7  -6  -5    3.71    4.45
  -7  -6  -5    7.53    4.67
  13  -7  -4  688.71   25.69
  -7  -6  -4  734.00   27.88
  -7  -6  -4  651.44   25.25
  13  -7  -3   -5.96    2.60
  -7  -6  -3    0.85    6.68
  -7  -6  -3   -1.91    3.29
  -7  -6  -2   -2.11    2.64
  -7  -6  -1 2340.71   75.54
  14 -19  -1   -4.03    5.19
  14 -18  -2   -1.69    4.85
 -18   4  -2    0.96    5.52
  14 -17  -3    3.26    5.26
 -17   3  -3    8.95    5.65
 -17   3  -2  365.21   20.08
 -17   3  -1   11.98    5.73
 -17   3   0  -10.97    5.69
  14 -16  -4   -4.09    4.19
 -16   2  -4  -13.42    7.88
 -16   2  -3  713.85   34.52
 -16   2  -2  -11.94    5.65
 -16   2  -1   35.06    5.95
 -16   2   0 2102.71   74.74
 -15   1  -4  251.45   15.63
 -15   1  -2    2.13    5.44
 -15   1  -1  530.45   21.16
 -15   1   0   -2.97    4.66
  14 -14  -5  313.03   17.16
 -14   0  -5  344.36   18.61
 -14   0  -4    2.45    7.57
 -14   0  -3   -8.65    5.12
 -14   0  -2  381.38   16.20
 -14   0  -1   17.89    6.71
 -13  -1  -5    1.38    7.56
  14 -13  -5   10.28    3.68
 -13  -1  -4  -19.29    7.57
 -13  -1  -3  536.56   21.90
 -13  -1  -2  -14.71    5.01
 -13  -1  -1    7.02    6.92
 -12  -2  -5    5.11    7.55
 -12  -2  -4  109.44   10.23
 -12  -2  -3    1.17    5.64
 -12  -2  -2   -1.91    4.79
 -12  -2  -1   85.86    7.45
 -11  -3  -5  332.77   19.30
  14 -11  -5  291.78   15.98
 -11  -3  -4   23.70    6.06
 -11  -3  -3   -1.70    5.42
 -11  -3  -2  864.68   32.15
 -11  -3  -1   10.92    5.30
 -10  -4  -6   84.83    8.81
  14 -10  -6  110.51    7.83
  14 -10  -6   92.12    8.25
  14 -10  -5  -15.50    5.10
 -10  -4  -4  -16.77    5.62
 -10  -4  -4    9.42    3.35
 -10  -4  -3  819.57   32.40
 -10  -4  -3  882.06   29.37
 -10  -4  -2   -6.66    5.29
 -10  -4  -1   20.08    7.08
  14  -9  -6    2.76    5.73
  -9  -5  -5    7.53    7.53
  -9  -5  -5    4.54    4.33
  14  -9  -5    3.82    5.30
  -9  -5  -4 1996.53   64.54
  -9  -5  -4 1896.01   65.61
  14  -9  -4 1969.09   69.52
  -9  -5  -3   -3.60    5.29
  -9  -5  -2    0.21    4.65
  -9  -5  -1  321.78   13.50
  -9  -5  -1  312.70   10.87
  14  -8  -6  -12.51    5.19
  -8  -6  -6    6.88    4.66
  -8  -6  -6    6.02    4.97
  14  -8  -5  706.71   33.03
  -8  -6  -5  690.80   32.60
  -8  -6  -5  736.06   32.94
  14  -8  -4    2.01    3.17
  -8  -6  -4   -7.21    5.30
  -8  -6  -4   -1.81    2.66
  -8  -6  -3    7.94    5.50
  -8  -6  -3    0.43    3.19
  -8  -6  -2  673.93   30.11
  -8  -6  -2  512.26   22.12
 -18   3  -1   21.09    7.95
 -17   2  -3   -6.93    5.86
 -17   2  -2    1.17    5.75
 -17   2  -1   59.90    8.72
 -17   2   0   29.92    7.72
 -16   1  -3   -3.73    5.02
 -16   1  -2  525.63   25.28
 -16   1  -1  -14.79    7.45
 -15   0  -4   11.31    7.25
 -15   0  -3  139.27    9.95
 -15   0  -2   25.06    6.19
 -15   0  -1    3.30    7.98
 -14  -1  -4  479.62   25.28
 -14  -1  -3  -11.20    5.01
 -14  -1  -2   -2.98    5.33
 -14  -1  -1  877.89   32.53
 -13  -2  -5  282.84   16.88
 -13  -2  -4  -10.86    7.67
 -13  -2  -3   -6.60    5.43
 -13  -2  -2 1376.07   48.72
 -13  -2  -1  -10.84    5.00
 -12  -3  -5   -1.06    7.02
 -12  -3  -4   19.46    7.98
 -12  -3  -3 4304.73  140.86
 -12  -3  -2    9.23    5.62
 -12  -3  -1    2.12    4.77
 -11  -4  -5  -10.94    7.22
  15 -11  -5    7.90    4.06
 -11  -4  -4  302.40   17.37
 -11  -4  -2    2.54    7.62
 -11  -4  -1  447.77   18.78
 -10  -5  -5  271.67   16.92
  15 -10  -5  213.81   14.13
 -10  -5  -4   15.80    8.06
  15 -10  -4   -7.04    3.52
 -10  -5  -3   -8.15    4.87
 -10  -5  -2  189.63   11.54
 -10  -5  -1   -5.38    7.18
  -9  -6  -5   33.73    8.06
  15  -9  -5   -2.55    4.68
  -9  -6  -4  -14.74    8.06
  15  -9  -4   -4.25    3.51
  -9  -6  -3 1297.09   43.80
  -9  -6  -3 1313.45   44.80
  -9  -6  -2    4.96    5.28
  -9  -6  -2   -3.50    1.80
  -9  -6  -1   -9.59    4.64
  -9  -6  -1    0.64    1.27
  15  -8  -5    2.98    3.08
  -8  -7  -5   -4.03    4.99
  -8  -7  -5   14.54    4.25
  15  -8  -4  870.20   32.57
  -8  -7  -4  853.28   33.53
  -8  -7  -4  851.22   31.65
  15  -8  -3   -1.80    3.71
  -8  -7  -3    6.16    2.13
  -8  -7  -2   10.56    5.07
  -8  -7  -2   -3.50    2.23
  -8  -7  -1 1632.81   55.55
 -18   2  -1   -1.06    4.78
 -18   2   0   -0.21    4.65
 -17   1  -2  -11.29    4.69
 -17   1  -1    7.87    7.76
 -17   1   0  461.94   24.82
 -16   0  -3    3.52    5.87
 -16   0  -2  -15.03    5.44
 -16   0  -1  466.83   23.78
 -15  -1  -2  382.16   19.68
 -15  -1  -1   10.54    7.56
 -14  -2  -4    2.02    7.25
 -14  -2  -3  321.31   17.31
 -14  -2  -2   17.44    5.96
 -14  -2  -1    1.81    7.02
 -13  -3  -4  198.35   13.44
 -13  -3  -2  -15.60    5.31
 -13  -3  -1  710.62   27.28
 -12  -4  -3   10.60    6.26
 -12  -4  -2  836.63   31.06
 -12  -4  -1    0.11    5.29
  16 -11  -5   -1.93    5.14
 -11  -5  -4   -7.21    5.30
 -11  -5  -3  358.37   19.01
 -11  -5  -2    4.75    5.60
 -11  -5  -1   -3.17    4.96
 -10  -6  -5   -2.65    4.78
  16 -10  -5   -0.64    3.63
 -10  -6  -4  240.33   15.73
  16 -10  -4  271.76   15.47
 -10  -6  -3   -2.75    5.39
 -10  -6  -1   71.16    7.29
  -9  -7  -5  318.03   17.36
  16  -9  -5  299.27   16.78
  -9  -7  -4   -3.29    4.88
  16  -9  -4   -2.77    2.45
  -9  -7  -3   -5.39    5.08
  16  -9  -3   10.02    2.88
  -9  -7  -2  755.21   28.16
  -9  -7  -1    4.43    4.74
 -17   0  -1   -8.61    4.79
 -16  -1  -2   -0.32    5.22
 -16  -1  -1   12.34    7.23
 -15  -2  -3   12.35    6.07
 -15  -2  -2   -7.44    4.89
 -15  -2  -1  170.93   12.16
 -14  -3  -3    2.02    4.99
 -14  -3  -2   32.69    6.05
 -13  -4  -3  410.57   22.03
 -13  -4  -1    6.67    7.52
 -12  -5  -4 2993.67  131.20
 -12  -5  -2   -7.18    5.39
 -12  -5  -1  819.62   30.62
 -11  -6  -4   -5.30    5.94
  17 -11  -4   -6.24    3.55
 -11  -6  -3  -10.04    7.93
 -11  -6  -2  987.61   45.39
 -11  -6  -1    2.53    7.07
 -10  -7  -4  -15.37    5.19
 -10  -7  -3 1990.72   86.24
 -10  -7  -2   -6.43    4.85
 -10  -7  -1    1.69    5.06
  -9  -8  -4  256.17   16.27
  -9  -8  -3  -14.07    5.82
  -9  -8  -2   -3.59    5.28
  -9  -8  -1  292.98   13.52
 -16  -2  -1   12.54    6.91
 -15  -3  -2   -2.97    5.09
 -14  -4  -2   16.63    7.73
 -14  -4  -1   33.28    6.36
 -13  -5  -3   -2.44    5.51
 -13  -5  -2 1289.85   57.76
 -13  -5  -1   14.07    5.39
 -12  -6  -3  272.22   16.54
 -12  -6  -2    6.44    7.60
 -12  -6  -1  -11.19    5.28
 -11  -7  -3    2.43    5.81
 -11  -7  -2   -0.32    5.38
 -11  -7  -1  668.24   31.07
 -10  -8  -3   -8.35    5.71
 -10  -8  -2  293.40   17.04
 -10  -8  -1    5.59    5.80
 -14  -5  -1    4.02    5.72
 -13  -6  -1  487.93   25.87
 -12  -7  -2  599.18   30.64
 -12  -7  -1  -12.57    7.39
 -11  -8  -2   -9.07    8.33
 -11  -8  -1   -2.64    7.39
 -10  -9  -1  425.56   22.68
;
_shelx_res_checksum     3776
_shelx_res_file
;
TITL
CELL 0.71073 15.3833 15.3833 6.7051 90 90 120
ZERR 3 0.0008 0.0008 0.0003 0 0 0
LATT -3
SYMM -Y,+X-Y,+Z
SYMM +Y-X,-X,+Z
SFAC C H Cl N
UNIT 63 65.99997 2.99997 2.99997
EQIV $1 +X,+Y,-1+Z
L.S. 5
PLAN  10
TEMP -158.15
HTAB N Cl_$1
HTAB C1 Cl_$1
HTAB C1 Cl
HTAB C3 Cl_$1
HTAB
MORE -1
BOND $H
CONF
LIST 4
fmap 2
acta 52.0
MERG 2
TWIN -1 -1 0 0 1 0 0 0 -1 2
OMIT -1 2 0
OMIT 1 1 0
OMIT -1 1 1
REM <HKL>C:/Users/hcattey/Documents/My%20Dropbox/PubliEnCours/LP/ActaE2014/130
REM 1wel416b/R3/multiscan.hkl</HKL>
WGHT    0.000000    0.830200
BASF   0.06980
FVAR       1.61928
CL    3    0.666667    0.333333    0.800130    10.33333    0.02731    0.02731 =
         0.01182    0.00000    0.00000    0.01366
N     4    0.666667    0.333333    0.248113    10.33333    0.01556    0.01556 =
         0.01282    0.00000    0.00000    0.00778
AFIX  13
H     2    0.666667    0.333333    0.098973    10.33333   -1.20000
AFIX   0
C1    1    0.566306    0.318367    0.316861    11.00000    0.01508    0.01893 =
         0.01618    0.00133    0.00091    0.00836
AFIX  23
H1A   2    0.512249    0.257429    0.251964    11.00000   -1.20000
H1B   2    0.560433    0.306397    0.462581    11.00000   -1.20000
AFIX   0
C2    1    0.550163    0.405043    0.272536    11.00000    0.01386    0.01873 =
         0.02017   -0.00018    0.00133    0.00803
C3    1    0.515426    0.414621    0.086128    11.00000    0.02402    0.02682 =
         0.02201    0.00002   -0.00026    0.01547
AFIX  43
H3    2    0.504300    0.367593   -0.016514    11.00000   -1.20000
AFIX   0
C4    1    0.497153    0.493077    0.051004    11.00000    0.03167    0.03621 =
         0.03492    0.00987    0.00280    0.02374
AFIX  43
H4    2    0.473054    0.499144   -0.075699    11.00000   -1.20000
AFIX   0
C5    1    0.513727    0.562455    0.198835    11.00000    0.02676    0.02402 =
         0.05580    0.00656    0.01046    0.01782
AFIX  43
H5    2    0.501067    0.615914    0.173819    11.00000   -1.20000
AFIX   0
C6    1    0.548814    0.553550    0.383162    11.00000    0.02272    0.02421 =
         0.04781   -0.00725    0.00870    0.01230
AFIX  43
H6    2    0.561283    0.601625    0.484384    11.00000   -1.20000
AFIX   0
C7    1    0.565834    0.474817    0.420695    11.00000    0.01864    0.02579 =
         0.02539   -0.00528    0.00136    0.01082
AFIX  43
H7    2    0.588418    0.468330    0.548745    11.00000   -1.20000
AFIX   0
HKLF 4
REM
REM R1 =  0.0208 for    1045 Fo > 4sig(Fo)  and  0.0209 for all    1047 data
REM     71 parameters refined using      1 restraints
END
WGHT      0.0000      0.8302
REM Instructions for potential hydrogen bonds
HTAB N Cl_$1
HTAB C1 Cl
REM Highest difference peak  0.120,  deepest hole -0.111,  1-sigma level  0.029
Q1    1   0.5181  0.4030  0.1909  11.00000  0.05    0.12
Q2    1   0.7081  0.3783  0.2746  11.00000  0.05    0.12
Q3    1   0.5643  0.3705  0.2816  11.00000  0.05    0.11
Q4    1   0.6969  0.6555  0.6185  11.00000  0.05    0.11
Q5    1   0.4747  0.5079  0.1509  11.00000  0.05    0.11
Q6    1   0.6431  0.3998  0.5973  11.00000  0.05    0.10
Q7    1   0.5967  0.3071  0.4563  11.00000  0.05    0.10
Q8    1   0.5865  0.4574  0.3258  11.00000  0.05    0.09
Q9    1   0.5298  0.5456  0.2797  11.00000  0.05    0.09
Q10   1   0.5823  0.5305  0.3912  11.00000  0.05    0.09
;
_shelxl_version_number        2.013
