# Supplementary material for: Tri­benzyl­ammonium chloride
Source: Acta Crystallogr Sect E Struct Rep Online. 2014 Apr 30;70(Pt 5):o618–9. doi: 10.1107/S1600536814009246 (PMC4011225; doi:10.1107/S1600536814009246)
Supplement: Supplementary file 2 [file e-70-0o618-Isup2.hkl]

#
# h,k,l, Fc-squared, Fo-squared, sigma(Fo-squared), status flag
#
data_I
_shelx_title ' '
_shelx_refln_list_code          4
_shelx_F_calc_maximum      101.11
_exptl_crystal_F_000       516.00
_reflns_d_resolution_high  0.7707

loop_
 _space_group_symop_operation_xyz
 'x, y, z'
 '-y, x-y, z'
 '-x+y, -x, z'
 'x+2/3, y+1/3, z+1/3'
 '-y+2/3, x-y+1/3, z+1/3'
 '-x+y+2/3, -x+1/3, z+1/3'
 'x+1/3, y+2/3, z+2/3'
 '-y+1/3, x-y+2/3, z+2/3'
 '-x+y+1/3, -x+2/3, z+2/3'

_cell_length_a    15.3833
_cell_length_b    15.3833
_cell_length_c     6.7051
_cell_angle_alpha  90.000
_cell_angle_beta   90.000
_cell_angle_gamma 120.000

_shelx_F_squared_multiplier     1.000

loop_
 _refln_index_h
 _refln_index_k
 _refln_index_l
 _refln_F_squared_calc
 _refln_F_squared_meas
 _refln_F_squared_sigma
 _refln_observed_status
  -1   1  -8        413.63        457.06        16.46 o
  -3   2  -8        129.59        131.35         7.21 o
   0   2  -8        151.42        157.82         5.64 o
  -5   3  -8        224.50        241.68        11.43 o
  -2   3  -8        274.43        276.72         9.34 o
   1   3  -8         43.98         45.09         3.73 o
  -7   4  -8         42.35         43.41         4.77 o
  -4   4  -8        119.60        105.82         3.88 o
  -1   4  -8        112.90        129.87        11.74 o
   2   4  -8         23.00         11.77         3.20 o
  -6   5  -8        260.61        279.77        12.19 o
  -3   5  -8        191.26        183.82         5.17 o
   0   5  -8         41.40         26.19         4.85 o
  -5   6  -8        168.30        219.28         6.66 o
  -2   6  -8        256.40        232.23        13.46 o
   1   6  -8        103.36        117.82         4.49 o
  -4   7  -8        385.73        402.83        15.22 o
  -1   7  -8         78.84         73.29         4.37 o
   0   1  -7        155.42        157.36         7.47 o
  -2   2  -7        159.11        146.63         3.40 o
   1   2  -7        562.05        533.92        13.09 o
  -4   3  -7        124.66        143.29        14.81 o
  -1   3  -7        624.39        604.86        24.09 o
   2   3  -7        462.82        445.82        18.82 o
  -6   4  -7        627.32        612.87        14.86 o
  -3   4  -7        112.98        134.15         5.76 o
   0   4  -7       1125.13       1116.09        18.43 o
   3   4  -7        837.16        842.77        45.72 o
  -8   5  -7        478.72        508.84        27.66 o
  -5   5  -7        431.84        410.30         9.96 o
  -2   5  -7        553.97        582.98        14.60 o
   1   5  -7        639.35        649.51        14.87 o
   4   5  -7        287.98        284.26         9.26 o
 -10   6  -7        220.87        254.78         8.55 o
  -7   6  -7        403.68        406.60        12.63 o
  -4   6  -7       1347.64       1303.20        28.04 o
  -1   6  -7        214.00        233.87         4.55 o
   2   6  -7        566.96        562.55        17.57 o
   5   6  -7        151.56        150.79         5.36 o
  -9   7  -7        334.96        330.98        12.64 o
  -6   7  -7        761.72        777.71        19.55 o
  -3   7  -7        267.04        242.51         5.56 o
   0   7  -7         79.91         76.06         2.96 o
   3   7  -7        539.20        514.32        16.13 o
 -11   8  -7         83.65         73.45         3.33 o
  -8   8  -7        466.04        479.20        15.01 o
  -5   8  -7         57.68         55.44         5.30 o
  -2   8  -7        504.11        507.02        11.10 o
   1   8  -7        283.01        276.46        10.74 o
 -10   9  -7        205.23        210.39         7.29 o
  -7   9  -7        112.27        112.97         7.34 o
  -4   9  -7        143.50        148.51         5.71 o
  -1   9  -7        251.30        250.53         6.78 o
   2   9  -7        196.50        211.10        11.29 o
  -9  10  -7        132.49        140.04         5.20 o
  -6  10  -7        711.01        746.32        18.99 o
  -3  10  -7        282.91        292.10         6.82 o
   0  10  -7        102.83        112.45         3.44 o
  -8  11  -7        462.91        455.01        11.88 o
  -5  11  -7        229.90        233.40        10.87 o
  -2  11  -7         41.03         42.30         1.85 o
   0   0  -6        764.20        841.83        29.77 o
   1   1  -6       1329.84       1338.51        19.62 o
  -1   2  -6       1011.35       1086.14        20.78 o
   2   2  -6         15.29         14.79         5.17 o
  -3   3  -6       2489.18       2440.57        52.38 o
   0   3  -6         55.00         38.74         4.77 o
   3   3  -6        467.25        438.52        26.29 o
  -5   4  -6        250.71        267.52         7.12 o
  -2   4  -6         86.92         85.70         2.92 o
   1   4  -6        297.49        307.78         6.21 o
   4   4  -6         81.50        106.18         3.44 o
  -7   5  -6         80.13         78.46        18.93 o
  -4   5  -6        342.67        323.89         6.81 o
  -1   5  -6        499.90        498.72         8.79 o
   2   5  -6        168.08        157.33         3.57 o
   5   5  -6        320.93        303.32         7.75 o
  -9   6  -6        387.71        370.05         9.12 o
  -6   6  -6         25.03         16.26         1.86 o
  -3   6  -6       1992.93       1978.22        28.15 o
   0   6  -6        190.94        200.43         4.72 o
   3   6  -6         32.53         25.52         2.10 o
   6   6  -6        188.74        193.88         6.62 o
 -11   7  -6         49.98         55.19         3.26 o
  -8   7  -6        198.84        186.16        13.19 o
  -5   7  -6       1003.73       1050.17        29.61 o
  -2   7  -6        266.23        261.90         4.75 o
   1   7  -6         95.29        105.15         4.78 o
   4   7  -6        303.38        283.02        27.15 o
   7   7  -6        179.01        197.40         9.73 o
 -13   8  -6        141.59        156.98         6.73 o
 -10   8  -6        247.21        234.13        12.20 o
  -7   8  -6        944.53        986.78        19.11 o
  -4   8  -6        227.18        236.08         6.89 o
  -1   8  -6        280.00        300.75         7.26 o
   2   8  -6        134.06        128.06         6.86 o
   5   8  -6        286.44        301.24        13.62 o
 -12   9  -6        541.71        554.72        17.51 o
  -9   9  -6        164.54        164.55         4.79 o
  -6   9  -6        346.27        353.66         9.55 o
  -3   9  -6        166.77        170.36         5.67 o
   0   9  -6        262.23        278.80         6.06 o
   3   9  -6        226.98        227.46         6.31 o
 -14  10  -6        144.66        110.31         6.35 o
 -11  10  -6        536.28        512.10        18.02 o
  -8  10  -6        180.21        181.32         7.11 o
  -5  10  -6        199.01        196.05         6.11 o
  -2  10  -6        391.65        381.99         6.83 o
   1  10  -6        372.37        370.62         9.68 o
   4  10  -6        319.69        296.18        14.29 o
 -13  11  -6        278.62        330.28        11.24 o
 -10  11  -6        360.83        354.94        14.37 o
  -7  11  -6         67.88         79.22         4.31 o
  -4  11  -6        159.23        152.99         4.39 o
  -1  11  -6        717.09        702.42        17.81 o
   2  11  -6        158.03        158.73         5.27 o
 -12  12  -6         98.16        107.13         9.91 o
  -9  12  -6        202.25        196.35         7.99 o
  -6  12  -6         43.26         37.99         2.61 o
  -3  12  -6        492.91        511.17        12.15 o
   0  12  -6         98.03        105.40         6.17 o
 -11  13  -6         46.52         50.35         2.71 o
  -8  13  -6         34.06         30.37         1.63 o
  -5  13  -6        197.54        202.43         9.36 o
  -2  13  -6        115.35        129.80         7.20 o
 -10  14  -6         59.83         44.44         5.86 o
  -7  14  -6        198.72        185.01         5.35 o
  -4  14  -6         39.46         37.39         2.84 o
  -1   1  -5        531.92        524.42         7.96 o
  -3   2  -5        661.13        643.86        12.70 o
   0   2  -5        740.42        694.01        10.08 o
  -5   3  -5        760.39        752.96        17.18 o
  -2   3  -5        196.40        179.44        12.43 o
   1   3  -5        839.65        804.05        13.22 o
  -7   4  -5        976.74        949.83        21.64 o
  -4   4  -5        588.01        587.15        11.13 o
  -1   4  -5       2236.15       2247.85        35.46 o
   2   4  -5        440.66        440.92        14.38 o
  -9   5  -5        544.16        535.64        17.99 o
  -6   5  -5       1310.08       1292.15        33.82 o
  -3   5  -5       1334.71       1309.15        18.84 o
   0   5  -5        314.59        310.70         5.31 o
   3   5  -5        522.62        523.71        10.02 o
 -11   6  -5        372.45        335.86        11.81 o
  -8   6  -5        686.02        704.96        16.36 o
  -5   6  -5        731.03        717.85        10.42 o
  -2   6  -5       1163.55       1217.74        34.92 o
   1   6  -5        437.81        439.48        10.99 o
   4   6  -5        746.46        717.66        17.58 o
 -13   7  -5        112.17        112.66         5.50 o
 -10   7  -5         92.16         94.50         4.26 o
  -7   7  -5        570.34        572.79         9.63 o
  -4   7  -5       1044.03        990.24        15.91 o
  -1   7  -5        162.64        160.51         3.13 o
   2   7  -5        938.72        841.13        19.57 o
   5   7  -5        309.76        284.30        10.25 o
 -15   8  -5        149.16        143.19         7.97 o
 -12   8  -5        478.72        457.36        16.23 o
  -9   8  -5        104.76        104.78         3.42 o
  -6   8  -5        603.61        600.59        11.44 o
  -3   8  -5        481.48        475.71         7.19 o
   0   8  -5       1113.83       1120.48        20.92 o
   3   8  -5        121.46        125.23         5.24 o
   6   8  -5        310.58        306.28        14.25 o
 -14   9  -5        147.80        119.17         6.39 o
 -11   9  -5         87.69         86.69         4.07 o
  -8   9  -5        198.42        186.25         4.14 o
  -5   9  -5        963.05        948.95        17.89 o
  -2   9  -5        157.90        145.65         5.05 o
   1   9  -5        520.99        505.77        24.92 o
   4   9  -5        415.66        418.44        10.56 o
   7   9  -5         90.31        101.38         5.95 o
 -16  10  -5        532.56        585.87        26.86 o
 -13  10  -5         34.98         33.21         3.21 o
 -10  10  -5        251.35        247.05         6.40 o
  -7  10  -5        109.44        110.03         4.56 o
  -4  10  -5       1858.71       1953.49        36.76 o
  -1  10  -5        146.20        129.96         4.81 o
   2  10  -5        676.58        688.45        16.42 o
   5  10  -5        455.77        499.07        23.45 o
 -15  11  -5        141.13        155.31         8.01 o
 -12  11  -5         20.50         24.13         2.81 o
  -9  11  -5        122.90        142.98         3.48 o
  -6  11  -5        263.55        273.73         5.73 o
  -3  11  -5         92.75         99.57         2.48 o
   0  11  -5         41.99         42.18         9.79 o
   3  11  -5        454.19        426.18        13.95 o
 -14  12  -5        259.11        265.11        13.17 o
 -11  12  -5         67.08         52.06         7.21 o
  -8  12  -5        504.23        521.70        16.84 o
  -5  12  -5        315.38        325.87         7.12 o
  -2  12  -5        325.08        322.84         9.06 o
   1  12  -5         21.11         19.98         1.74 o
 -13  13  -5        123.24        147.69         7.93 o
 -10  13  -5        426.05        436.50        27.29 o
  -7  13  -5        265.71        293.38         6.19 o
  -4  13  -5        106.10        100.07         6.77 o
  -1  13  -5        253.79        240.39        13.38 o
   2  13  -5         11.40         22.19         7.88 o
 -12  14  -5        466.50        443.15        14.28 o
  -9  14  -5        211.51        245.21         6.63 o
  -6  14  -5        264.95        271.37         7.23 o
  -3  14  -5        116.47        118.14         7.82 o
   0  14  -5        137.63        125.16         5.97 o
 -11  15  -5        279.00        305.60        16.40 o
  -8  15  -5        237.45        267.25         7.21 o
  -5  15  -5         83.37         91.91        11.03 o
  -2  15  -5        115.72        107.87         6.44 o
 -10  16  -5        255.93        275.99        22.39 o
  -7  16  -5        103.31        117.70         4.60 o
   0   1  -4       3235.89       3273.86        45.85 o
  -2   2  -4       1353.89       1296.74        20.58 o
   1   2  -4       1560.58       1622.21        22.77 o
  -4   3  -4        290.76        279.33        13.27 o
  -1   3  -4       1120.90       1161.38        18.66 o
   2   3  -4       1122.74       1125.20        21.07 o
  -6   4  -4        112.75        105.41         5.18 o
  -3   4  -4       1754.89       1711.70        27.28 o
   0   4  -4        158.24        161.10         2.97 o
   3   4  -4       1196.76       1176.27        26.36 o
  -8   5  -4        317.43        329.91        13.74 o
  -5   5  -4        809.19        832.55        13.32 o
  -2   5  -4        401.50        373.49         6.40 o
   1   5  -4        423.12        434.75         8.77 o
   4   5  -4        458.97        462.69        12.05 o
 -10   6  -4        141.10        124.55         3.46 o
  -7   6  -4        947.28        987.40        36.38 o
  -4   6  -4        928.77        891.84        16.52 o
  -1   6  -4        617.37        622.15        10.03 o
   2   6  -4        301.56        317.61         8.60 o
   5   6  -4        463.36        481.11        12.02 o
 -12   7  -4        301.29        282.32         9.95 o
  -9   7  -4        673.20        613.07        14.15 o
  -6   7  -4        721.71        704.99        14.83 o
  -3   7  -4       1276.81       1309.96        20.75 o
   0   7  -4        356.40        351.05         6.81 o
   3   7  -4        151.07        151.49         8.52 o
   6   7  -4        539.75        500.35        17.46 o
 -14   8  -4        105.16        117.13         5.44 o
 -11   8  -4       1350.88       1370.99        44.21 o
  -8   8  -4         40.17         35.95         4.02 o
  -5   8  -4       3386.05       3458.85        54.56 o
  -2   8  -4       1504.07       1525.58        33.92 o
   1   8  -4        292.86        293.58         7.66 o
   4   8  -4        581.62        597.42        14.10 o
   7   8  -4        223.23        206.88         8.46 o
 -16   9  -4         39.75         42.21         3.37 o
 -13   9  -4        488.53        456.40        16.36 o
 -10   9  -4       2001.21       1918.49        43.39 o
  -7   9  -4        127.81        135.11         4.76 o
  -4   9  -4       1757.14       1788.18        28.92 o
  -1   9  -4        784.70        776.09        46.15 o
   2   9  -4        354.19        380.88        10.44 o
   5   9  -4        387.22        393.97        10.10 o
   8   9  -4        402.49        384.51        18.29 o
 -15  10  -4        245.67        240.90        11.69 o
 -12  10  -4        228.57        228.24         8.57 o
  -9  10  -4       1080.10       1138.23        21.92 o
  -6  10  -4        281.12        284.32         5.11 o
  -3  10  -4        928.31        910.58        15.45 o
   0  10  -4        333.49        336.40        11.69 o
   3  10  -4        489.30        478.86        12.57 o
   6  10  -4        385.99        411.10        18.88 o
 -17  11  -4         33.20         42.89         3.57 o
 -14  11  -4        326.53        321.36        12.84 o
 -11  11  -4        626.62        568.34        19.04 o
  -8  11  -4       1374.85       1356.61        25.30 o
  -5  11  -4        308.21        328.26         5.83 o
  -2  11  -4       1997.11       2107.64        68.13 o
   1  11  -4        668.78        697.19        23.28 o
   4  11  -4        318.15        325.14        14.41 o
 -16  12  -4        139.82        161.49         8.30 o
 -13  12  -4        264.65        257.50        10.13 o
 -10  12  -4         61.62         61.57         3.09 o
  -7  12  -4        385.29        360.43         7.62 o
  -4  12  -4        414.22        420.54         8.44 o
  -1  12  -4        917.72        933.06        30.33 o
   2  12  -4        253.80        256.40         8.54 o
   5  12  -4        103.77        115.95         8.13 o
 -15  13  -4        155.12        140.64         7.83 o
 -12  13  -4        486.41        437.42        15.73 o
  -9  13  -4         43.37         41.82         6.15 o
  -6  13  -4        269.36        263.25         7.56 o
  -3  13  -4       1367.74       1404.34        40.86 o
   0  13  -4        113.29        111.54         5.16 o
   3  13  -4          7.82          9.30         2.06 o
 -14  14  -4         99.37        112.37         6.31 o
 -11  14  -4        115.71        113.28         6.14 o
  -8  14  -4        138.94        138.28         7.28 o
  -5  14  -4        738.85        745.50        14.63 o
  -2  14  -4         38.41         41.74         3.90 o
   1  14  -4        111.07         95.90         5.96 o
 -13  15  -4        106.76         96.24         5.61 o
 -10  15  -4        169.08        142.34         5.85 o
  -7  15  -4        310.61        327.33         7.17 o
  -4  15  -4        108.72        115.33         6.62 o
  -1  15  -4        181.14        182.92         9.64 o
 -12  16  -4        133.33        143.56         7.97 o
  -9  16  -4         90.86         69.63         5.23 o
  -6  16  -4        118.44         98.12         5.99 o
  -3  16  -4         63.58         75.65         5.13 o
 -11  17  -4        236.91        267.21        12.78 o
  -8  17  -4         70.52         97.70         6.21 o
  -5  17  -4       1159.94       1141.72        50.04 o
   0   0  -3       2267.39       2244.42        49.63 o
   1   1  -3        161.29        189.33         3.72 o
  -1   2  -3        741.27        795.12        11.25 o
   2   2  -3       3324.32       3405.39        74.86 o
  -3   3  -3       2697.92       2697.15        42.01 o
   0   3  -3        300.76        391.07         6.60 o
   3   3  -3       1080.29       1080.47        25.31 o
  -5   4  -3        261.10        223.68         5.47 o
  -2   4  -3       1092.79       1114.11        38.36 o
   1   4  -3       3492.84       3654.57        65.47 o
   4   4  -3        643.92        632.66        11.77 o
  -7   5  -3       1481.38       1533.40        34.98 o
  -4   5  -3        421.70        399.93         6.51 o
  -1   5  -3       2793.00       2906.77        63.52 o
   2   5  -3         27.11         18.05         2.90 o
   5   5  -3        314.57        324.70         8.41 o
  -9   6  -3        634.23        649.65        15.32 o
  -6   6  -3        164.93        164.93         3.33 o
  -3   6  -3       2348.90       2376.75        37.43 o
   0   6  -3        559.12        545.67        12.74 o
   3   6  -3        654.95        679.85        12.69 o
   6   6  -3        604.30        598.16        20.79 o
 -11   7  -3        335.04        335.94         8.46 o
  -8   7  -3       1754.68       1689.04        37.61 o
  -5   7  -3        878.33        915.31        17.21 o
  -2   7  -3        249.20        226.07         9.00 o
   1   7  -3        311.32        322.92        11.16 o
   4   7  -3        871.69        876.48        16.35 o
   7   7  -3        282.37        272.86        10.20 o
 -13   8  -3        408.03        390.03        13.63 o
 -10   8  -3        416.92        403.86         9.91 o
  -7   8  -3       1410.69       1368.42        25.31 o
  -4   8  -3        515.33        524.43         8.63 o
  -1   8  -3        534.72        550.70        22.80 o
   2   8  -3       1249.84       1210.19        38.70 o
   5   8  -3        655.93        656.88        15.45 o
   8   8  -3        274.12        295.77        11.58 o
 -15   9  -3        654.56        643.10        22.48 o
 -12   9  -3        419.49        379.32         9.03 o
  -9   9  -3        370.52        364.67         8.96 o
  -6   9  -3       1473.74       1473.81        27.14 o
  -3   9  -3        363.43        359.31         7.35 o
   0   9  -3        419.86        404.89        13.93 o
   3   9  -3        287.46        287.35         7.42 o
   6   9  -3        585.26        587.21        20.75 o
   9   9  -3        148.83        139.37         8.54 o
 -17  10  -3        121.16        126.65         6.96 o
 -14  10  -3        630.66        643.56        22.99 o
 -11  10  -3        627.24        583.28        13.89 o
  -8  10  -3        487.42        469.56        10.41 o
  -5  10  -3       1385.51       1417.70        22.65 o
  -2  10  -3        148.15        137.42        14.06 o
   1  10  -3        688.65        678.14        21.80 o
   4  10  -3        212.39        221.89         6.40 o
   7  10  -3        200.63        218.84        11.25 o
 -13  11  -3         63.76         64.57         3.83 o
 -10  11  -3        416.87        371.87         9.15 o
  -7  11  -3        712.66        726.93        13.82 o
  -4  11  -3        760.22        800.28        15.43 o
  -1  11  -3        444.28        434.50        15.20 o
   2  11  -3        250.10        255.31         9.81 o
   5  11  -3        130.63        136.64         6.98 o
 -18  12  -3         95.33         80.12         5.60 o
 -15  12  -3        117.61        104.11         5.93 o
 -12  12  -3        319.46        308.30        11.33 o
  -9  12  -3        355.12        356.58         7.28 o
  -6  12  -3        204.86        210.92         7.59 o
  -3  12  -3        279.48        259.43        14.73 o
   0  12  -3        393.74        392.26        13.68 o
   3  12  -3        312.13        309.54        15.57 o
   6  12  -3        154.93        141.38         7.98 o
 -17  13  -3         41.77         40.98         3.94 o
 -14  13  -3        442.01        436.74        15.93 o
 -11  13  -3        281.40        284.07        10.72 o
  -8  13  -3        256.21        276.67        10.08 o
  -5  13  -3        453.60        450.09        10.68 o
  -2  13  -3        175.23        146.79         6.49 o
   1  13  -3        313.01        304.01        11.33 o
   4  13  -3        243.49        265.20         9.17 o
 -16  14  -3        128.05         87.27         5.43 o
 -13  14  -3        101.30        106.80         5.28 o
 -10  14  -3        271.31        288.53         7.53 o
  -7  14  -3        217.85        239.18         5.17 o
  -4  14  -3        308.77        326.08        11.92 o
  -1  14  -3        204.03        204.63         8.35 o
   2  14  -3        269.82        272.25        13.17 o
 -15  15  -3        295.67        303.15        14.48 o
 -12  15  -3        432.24        477.77        17.24 o
  -9  15  -3        144.92        160.31         4.03 o
  -6  15  -3        494.42        497.75        11.94 o
  -3  15  -3       1630.09       1641.74        53.72 o
   0  15  -3         45.66         53.11         3.79 o
 -14  16  -3         33.31         33.10         2.97 o
 -11  16  -3        448.22        495.58        22.15 o
  -8  16  -3         84.60         98.45         3.47 o
  -5  16  -3        146.95        136.67         7.25 o
  -2  16  -3        114.96        122.54         6.60 o
 -13  17  -3         25.69         42.20         4.03 o
 -10  17  -3         66.72         83.71         5.24 o
  -7  17  -3        779.38        759.22        32.89 o
  -4  17  -3        147.34        156.58         8.40 o
 -12  18  -3         88.31         90.43         5.82 o
  -9  18  -3        379.40        387.29        18.00 o
  -6  18  -3        136.83        103.82         6.31 o
  -1   1  -2       6900.34       6929.44       106.20 o
  -3   2  -2       6488.47       6568.61       117.30 o
   0   2  -2       9542.29       9426.99       167.89 o
  -5   3  -2       1666.40       1736.20        31.58 o
  -2   3  -2       1819.24       1722.40        33.68 o
   1   3  -2        271.35        237.41         6.46 o
  -7   4  -2       2459.66       2529.43        46.13 o
  -4   4  -2       2277.08       2308.05        41.51 o
  -1   4  -2       1317.25       1260.09        27.77 o
   2   4  -2       1196.00       1187.62        26.46 o
  -9   5  -2       1185.16       1148.77        26.05 o
  -6   5  -2        704.81        822.51        20.43 o
  -3   5  -2       1104.25       1117.21        20.71 o
   0   5  -2       2308.09       2368.98        51.55 o
   3   5  -2       1375.54       1419.36        26.17 o
 -11   6  -2        771.50        761.31        17.76 o
  -8   6  -2        478.96        466.00        20.36 o
  -5   6  -2       5652.12       5944.20       106.71 o
  -2   6  -2       2313.57       2345.94        51.75 o
   1   6  -2        412.65        438.38        14.75 o
   4   6  -2       1298.09       1265.43        23.34 o
 -13   7  -2        587.86        581.75        16.91 o
 -10   7  -2        145.37        155.44         5.03 o
  -7   7  -2       2262.02       2258.82        40.95 o
  -4   7  -2       2291.51       2449.75        54.17 o
  -1   7  -2       1055.78       1052.06        23.08 o
   2   7  -2        723.33        739.59        16.74 o
   5   7  -2        794.78        779.18        17.97 o
 -15   8  -2        211.88        212.65         8.26 o
 -12   8  -2       2592.17       2634.33        59.48 o
  -9   8  -2       1367.53       1435.54        32.15 o
  -6   8  -2       2424.99       2579.23        46.92 o
  -3   8  -2       1648.94       1660.50        30.27 o
   0   8  -2       2142.15       2180.15        68.09 o
   3   8  -2       1058.33       1081.20        24.78 o
   6   8  -2       2397.12       2368.43        55.38 o
 -17   9  -2        407.69        430.58        16.59 o
 -14   9  -2        694.15        687.19        23.41 o
 -11   9  -2       4542.98       4581.25       101.94 o
  -8   9  -2        505.86        519.24        10.97 o
  -5   9  -2        726.44        730.54        17.05 o
  -2   9  -2       1315.41       1402.90        30.81 o
   1   9  -2        849.77        861.62        29.15 o
   4   9  -2        892.94        903.34        21.16 o
   7   9  -2        632.76        641.20        22.72 o
 -19  10  -2         36.50         37.37         3.31 o
 -16  10  -2        333.98        314.18        12.65 o
 -13  10  -2        568.37        566.13        13.43 o
 -10  10  -2       2531.32       2476.52        55.08 o
  -7  10  -2        881.11        937.34        17.39 o
  -4  10  -2        692.41        676.06        12.77 o
  -1  10  -2        453.76        467.75        16.13 o
   2  10  -2       1705.57       1659.24        52.35 o
   5  10  -2        146.16        139.71         6.08 o
   8  10  -2        285.20        275.30        13.76 o
 -18  11  -2        276.83        262.27        13.45 o
 -15  11  -2        300.02        291.72        11.33 o
 -12  11  -2       1222.68       1177.45        27.50 o
  -9  11  -2        708.11        707.88        27.74 o
  -6  11  -2        362.17        397.92         9.86 o
  -3  11  -2        784.19        783.69        15.06 o
   0  11  -2       3137.13       3238.98       101.84 o
   3  11  -2        148.57        181.84         7.96 o
   6  11  -2        166.85        169.72         9.16 o
 -17  12  -2         67.00         46.12         3.68 o
 -14  12  -2       1415.08       1284.43        42.98 o
 -11  12  -2        276.54        243.65         9.64 o
  -8  12  -2        373.21        365.10        16.65 o
  -5  12  -2        826.42        822.68        15.71 o
  -2  12  -2       1974.57       1946.56        60.78 o
   1  12  -2         26.88         26.86         3.46 o
   4  12  -2        195.94        202.19         8.09 o
   7  12  -2        436.48        410.24        20.37 o
 -19  13  -2        161.62        145.27         8.67 o
 -16  13  -2        478.98        488.68        18.48 o
 -13  13  -2        629.44        638.92        22.10 o
 -10  13  -2        244.22        224.47         8.70 o
  -7  13  -2        148.13        148.02         6.29 o
  -4  13  -2       1418.37       1412.44        60.88 o
  -1  13  -2        213.35        208.58         8.34 o
   2  13  -2        294.82        327.08        12.45 o
   5  13  -2        300.66        326.53        15.96 o
 -18  14  -2         89.69         82.66         5.43 o
 -15  14  -2         81.37         82.36         4.82 o
 -12  14  -2        235.20        226.39        10.02 o
  -9  14  -2        979.85        913.93        23.20 o
  -6  14  -2        257.68        220.97        30.83 o
  -3  14  -2        330.57        329.77        12.26 o
   0  14  -2        127.53        145.45         6.18 o
   3  14  -2        117.42        139.28         7.66 o
 -17  15  -2        131.34        138.53         7.89 o
 -14  15  -2        445.46        426.82        15.75 o
 -11  15  -2        154.00        146.28         6.13 o
  -8  15  -2        138.45        126.85         5.16 o
  -5  15  -2         74.72         72.32         4.40 o
  -2  15  -2        521.87        524.80        18.58 o
   1  15  -2        181.59        200.46         9.64 o
 -16  16  -2        531.26        574.76        26.53 o
 -13  16  -2        211.63        218.16         9.10 o
 -10  16  -2         41.00         39.00         3.69 o
  -7  16  -2        313.95        288.02        10.74 o
  -4  16  -2        321.66        319.07        11.85 o
  -1  16  -2        134.47        145.75         7.51 o
 -15  17  -2        186.72        173.18         9.44 o
 -12  17  -2         48.85         36.97         3.37 o
  -9  17  -2        169.76        160.03         7.14 o
  -6  17  -2        367.30        376.65        17.31 o
  -3  17  -2          8.53         12.47         2.31 o
 -14  18  -2         44.32         44.42         3.83 o
 -11  18  -2        396.87        374.63        18.15 o
  -8  18  -2        131.36        111.90         6.50 o
  -5  18  -2        468.31        491.92        22.03 o
 -13  19  -2        229.19        264.51        13.27 o
 -10  19  -2        135.35        141.90         7.78 o
  -7  19  -2        206.19        228.51        11.69 o
   0   1  -1       6032.96       5133.64       121.97 o
   1   2  -1       2568.72       2558.88        57.12 o
  -4   3  -1       6224.73       6248.48       137.70 o
  -1   3  -1       3070.32       3043.30        67.18 o
   2   3  -1       3473.16       3287.83        71.96 o
  -6   4  -1       1780.07       1805.19        51.78 o
  -3   4  -1      10105.29       9765.18       213.91 o
   0   4  -1       2107.28       2066.12        37.14 o
   3   4  -1        277.22        251.48         6.93 o
  -8   5  -1       1063.77       1114.87        26.20 o
  -5   5  -1       4757.85       4773.37        85.16 o
  -2   5  -1       1366.49       1339.50        42.57 o
   1   5  -1        817.32        775.69        17.41 o
   4   5  -1        563.58        569.60        23.13 o
 -10   6  -1        336.65        340.20         8.14 o
  -7   6  -1       8730.52       8996.95       195.74 o
  -4   6  -1       2387.82       2481.68        54.60 o
  -1   6  -1       1084.42       1140.93        24.86 o
   2   6  -1        173.40        154.80         3.88 o
   5   6  -1       1004.41        937.08        22.19 o
 -12   7  -1        948.59        921.98        21.66 o
  -9   7  -1       1897.11       1851.46        41.17 o
  -6   7  -1        702.64        715.12        85.39 o
  -3   7  -1        425.90        447.59        10.74 o
   0   7  -1       3864.31       3972.91       122.02 o
   3   7  -1       1226.43       1198.08        27.05 o
   6   7  -1        245.86        221.96        15.48 o
 -14   8  -1        742.60        742.64        25.41 o
 -11   8  -1         71.29         74.60         2.84 o
  -8   8  -1        776.72        822.65        18.48 o
  -5   8  -1       3848.89       3954.05        86.73 o
  -2   8  -1         96.17         89.45         5.79 o
   1   8  -1        579.77        584.89        13.83 o
   4   8  -1        836.76        839.99        19.82 o
   7   8  -1        100.62         91.50         5.16 o
 -16   9  -1        662.82        669.75        24.16 o
 -13   9  -1        695.14        685.24        23.26 o
 -10   9  -1        315.88        308.26        10.82 o
  -7   9  -1        634.15        586.43        17.47 o
  -4   9  -1       2559.75       2623.03        58.95 o
  -1   9  -1        156.43        155.42         6.59 o
   2   9  -1        711.05        726.56        16.85 o
   8   9  -1        366.65        390.43        15.02 o
 -18  10  -1         78.49         74.86         4.91 o
 -15  10  -1         77.92         82.24         4.73 o
 -12  10  -1       1768.92       1744.22        39.67 o
  -9  10  -1        580.23        579.60        13.54 o
  -6  10  -1        298.76        275.39         6.75 o
  -3  10  -1        453.59        467.82        11.02 o
   0  10  -1        194.10        191.62         6.94 o
   3  10  -1        181.60        201.17         7.86 o
   6  10  -1        164.19        175.16         7.51 o
   9  10  -1         26.68         30.99         3.24 o
 -17  11  -1         44.08         33.16         3.16 o
 -14  11  -1        128.01        132.00         5.42 o
 -11  11  -1        796.45        788.37        19.26 o
  -8  11  -1        441.83        415.24        10.47 o
  -5  11  -1        151.13        140.05         8.54 o
  -2  11  -1        164.82        190.22         8.26 o
   1  11  -1        155.37        160.44         6.74 o
   4  11  -1        176.20        186.46         7.17 o
 -19  12  -1        136.79        126.39         7.66 o
 -16  12  -1         75.92         84.51         5.24 o
 -13  12  -1        201.83        198.55         8.29 o
 -10  12  -1        407.68        394.12        14.09 o
  -7  12  -1        852.51        873.38        27.78 o
  -4  12  -1        232.48        239.91         8.98 o
  -1  12  -1        153.51        158.48         6.29 o
   2  12  -1        308.91        349.36        12.68 o
 -18  13  -1         49.26         37.09         3.76 o
 -15  13  -1        945.05        940.82        33.21 o
 -12  13  -1        703.01        690.58        23.22 o
  -9  13  -1        333.86        310.23         7.54 o
  -6  13  -1        850.32        892.70        28.81 o
  -3  13  -1         41.60         52.52         3.85 o
   0  13  -1         88.54         98.29         4.61 o
   3  13  -1        367.41        404.03        14.60 o
   6  13  -1         42.33         31.93         3.70 o
 -17  14  -1         68.42         68.66         4.56 o
 -14  14  -1         16.88         15.55         2.95 o
 -11  14  -1         29.24         39.96         3.38 o
  -8  14  -1        603.14        578.76        19.42 o
  -5  14  -1        136.42        120.64         3.23 o
  -2  14  -1         40.28         32.75         2.84 o
   1  14  -1        212.31        202.30         8.07 o
 -16  15  -1        139.83        152.44         7.82 o
 -13  15  -1        851.54        803.73        27.59 o
 -10  15  -1         76.70         93.06         4.81 o
  -7  15  -1        590.33        622.72        21.19 o
  -4  15  -1        173.54        170.77         7.16 o
  -1  15  -1        339.57        334.81        12.41 o
   2  15  -1         20.82         22.84         3.33 o
 -18  16  -1        151.52        144.72         8.39 o
 -15  16  -1         60.60         55.46         4.44 o
 -12  16  -1        517.17        457.25        16.44 o
  -9  16  -1        363.48        378.56        13.79 o
  -6  16  -1         42.16         27.14         2.78 o
  -3  16  -1        283.38        271.02        10.40 o
   0  16  -1        190.02        178.04         9.07 o
 -17  17  -1         87.86         79.25         5.24 o
 -14  17  -1        190.89        204.67        10.59 o
 -11  17  -1        166.32        157.37         7.30 o
  -8  17  -1        106.22        111.74         5.16 o
  -5  17  -1        298.63        312.59        11.68 o
  -2  17  -1         69.25         65.19         4.64 o
 -16  18  -1         14.44         19.20         2.80 o
 -13  18  -1        135.79        131.58         7.22 o
 -10  18  -1          6.80          1.41         1.94 o
  -7  18  -1        237.19        254.85        11.85 o
  -4  18  -1          9.93         12.69         2.43 o
  -9  19  -1        167.06        162.30         8.65 o
  -6  19  -1        191.12        186.09         9.87 o
  -3   3   0       4910.87       4796.81       104.49 o
   0   3   0       5016.93       4891.98       107.12 o
   3   3   0       4636.44       4621.24       142.30 o
  -5   4   0       2888.11       2903.62        64.05 o
   1   4   0       5185.00       4986.24       109.22 o
   4   4   0       1985.44       2048.33        63.39 o
  -7   5   0       1218.65       1201.12        27.48 o
  -4   5   0       5262.01       5044.04       109.82 o
  -1   5   0       2977.01       2980.19        92.29 o
   2   5   0       3047.72       3199.76        71.96 o
   5   5   0        364.74        357.43        12.31 o
  -9   6   0       1338.80       1359.68        30.66 o
  -6   6   0       5591.45       5816.98       126.69 o
  -3   6   0       4620.83       4593.64       100.43 o
   0   6   0       5499.46       5701.37       123.99 o
   3   6   0       1111.31       1112.03        24.98 o
   6   6   0        510.92        490.45        17.30 o
 -11   7   0       2625.93       2617.62        59.60 o
  -8   7   0       1022.66        930.16        20.90 o
  -5   7   0       3107.17       3202.00        70.49 o
  -2   7   0       1210.28       1201.13        27.86 o
   1   7   0        604.99        573.71        13.87 o
   4   7   0        677.82        704.29        18.18 o
   7   7   0         44.28         35.31         2.70 o
 -13   8   0        614.26        661.36        23.12 o
 -10   8   0       3382.92       3420.03        76.22 o
  -7   8   0        574.64        555.16        12.90 o
  -4   8   0       2019.23       2100.84        46.28 o
  -1   8   0       1007.51        898.90        28.26 o
   2   8   0       1056.79       1056.08        25.16 o
   8   8   0        170.74        166.53         7.46 o
 -15   9   0        548.33        564.11        20.29 o
 -12   9   0        957.70        925.02        30.80 o
  -9   9   0       2626.99       2739.80        60.78 o
  -6   9   0       1108.70       1102.02        24.90 o
  -3   9   0       1383.76       1427.20        32.39 o
   0   9   0       2628.60       2719.26        60.24 o
   3   9   0        205.56        198.06         8.34 o
   6   9   0        463.24        397.49        14.85 o
   9   9   0         88.70         89.07         5.61 o
 -17  10   0        314.70        328.04        13.12 o
 -14  10   0        596.38        652.10        23.26 o
 -11  10   0       1287.60       1236.09        39.94 o
  -8  10   0       1054.81       1037.83        28.36 o
  -5  10   0        388.54        370.90        16.03 o
  -2  10   0       3362.08       3420.79       106.58 o
   1  10   0        604.33        573.14        18.82 o
   4  10   0       1027.81        938.99        30.81 o
   7  10   0         61.66         56.91         4.43 o
 -19  11   0         66.93         77.05         5.47 o
 -16  11   0        170.82        171.48         7.43 o
 -13  11   0       1697.68       1644.90        54.65 o
 -10  11   0        589.94        593.06        19.63 o
  -7  11   0        681.99        715.10        24.34 o
  -4  11   0       2626.65       2678.40        84.51 o
  -1  11   0       1275.62       1261.90        40.14 o
   2  11   0        371.65        339.24        13.30 o
   8  11   0        269.27        271.46        13.15 o
 -18  12   0        644.27        662.63        31.68 o
 -15  12   0        253.26        255.14        10.10 o
 -12  12   0       1766.91       1734.36        56.02 o
  -9  12   0        201.66        190.59         8.21 o
  -6  12   0        506.12        505.26        16.50 o
  -3  12   0        967.84        924.64        30.06 o
   0  12   0       1758.17       1714.57        54.46 o
   3  12   0         28.95         39.79         3.10 o
   6  12   0        653.91        661.44        30.90 o
 -17  13   0        109.16        124.87         6.98 o
 -14  13   0        393.40        423.56        15.88 o
 -11  13   0        360.92        360.35        13.75 o
  -8  13   0        886.43        893.43        28.76 o
  -5  13   0        593.74        577.43        19.00 o
  -2  13   0       1713.68       1763.56        57.26 o
   1  13   0        829.31        822.09        27.85 o
 -19  14   0        189.39        224.29        12.49 o
 -13  14   0        856.49        807.06        27.86 o
 -10  14   0       1017.60        909.63        30.13 o
  -7  14   0         39.75         34.80         2.95 o
  -4  14   0        597.73        620.15        20.93 o
  -1  14   0        401.42        426.27        14.99 o
   2  14   0        775.86        801.93        28.50 o
 -18  15   0        166.80        148.23         8.22 o
 -15  15   0        132.98        130.54         5.78 o
 -12  15   0         25.48         28.41         2.57 o
  -9  15   0        450.92        432.21        14.94 o
  -6  15   0        541.06        535.91        18.10 o
  -3  15   0        240.26        243.47         9.38 o
   0  15   0        140.75        152.08         6.69 o
 -17  16   0        119.56        120.17         6.56 o
 -14  16   0        787.87        797.04        28.45 o
 -11  16   0        216.93        229.95         8.80 o
  -8  16   0        171.66        178.02         7.25 o
  -5  16   0        176.24        196.62         7.83 o
  -2  16   0        259.09        250.27        10.61 o
   1  16   0        196.57        176.17         9.47 o
 -16  17   0        199.30        190.10         9.62 o
 -13  17   0        119.32        119.88         6.55 o
 -10  17   0         61.16         56.39         3.35 o
  -7  17   0        310.38        338.28        12.96 o
  -4  17   0        115.79        103.78         5.56 o
  -1  17   0        112.42        108.80         6.05 o
 -15  18   0        260.59        287.39        14.35 o
 -12  18   0        649.52        657.84        29.60 o
  -9  18   0         95.68        102.54         6.07 o
  -6  18   0        660.38        749.51        32.61 o
  -3  18   0        163.52        174.16         8.89 o
 -14  19   0         50.10         54.91         4.12 o
 -11  19   0        274.16        279.80        13.78 o
  -8  19   0         70.69         67.23         4.36 o
  -5  19   0        187.80        204.30        10.28 o
  -3   2   1       3139.37       3082.37        95.21 o
  -5   3   1       1370.01       1343.37        42.64 o
  -2   3   1       2635.96       2612.96        46.88 o
   1   3   1      10222.90       9831.42       215.02 o
  -7   4   1        457.64        494.61        15.88 o
  -4   4   1       2093.09       2043.37        36.89 o
  -1   4   1       6092.46       6182.43        95.97 o
   2   4   1       2459.17       2527.59        56.05 o
  -9   5   1       2559.56       2621.37        81.69 o
  -6   5   1       1071.42       1102.96        24.73 o
  -3   5   1       3515.00       3294.40        72.81 o
   0   5   1       4822.51       4709.47       102.71 o
   3   5   1       3924.28       4049.30       125.78 o
 -11   6   1        155.11        149.58         6.80 o
  -8   6   1        110.31         98.22         2.71 o
  -5   6   1        807.89        767.79        14.00 o
  -2   6   1       1711.65       1757.02        32.18 o
   1   6   1        707.76        821.01        24.03 o
   4   6   1        314.74        278.85        10.33 o
 -13   7   1        829.38        858.22        30.37 o
 -10   7   1        478.74        529.56        18.62 o
  -7   7   1       3833.48       3905.95        86.28 o
  -4   7   1        266.61        240.64         7.98 o
  -1   7   1       8802.37       9013.25       164.33 o
   2   7   1        614.02        569.51        14.22 o
 -15   8   1        581.63        620.27        22.72 o
 -12   8   1        217.43        228.38         9.32 o
  -9   8   1        173.53        183.56         6.93 o
  -6   8   1        171.74        158.23         5.84 o
  -3   8   1       1023.23       1012.86        19.55 o
   0   8   1        773.16        805.33        18.28 o
   3   8   1        438.63        412.93        14.31 o
 -17   9   1        109.34        109.49         5.87 o
 -14   9   1        146.79        147.39         6.54 o
 -11   9   1        159.93        180.35         7.76 o
  -8   9   1        552.91        523.16        12.34 o
  -5   9   1        564.98        579.07        14.75 o
  -2   9   1       1916.67       1907.03        65.15 o
   1   9   1        574.07        562.20        18.52 o
   7   9   1        376.51        394.93        15.26 o
 -19  10   1        169.29        171.66         9.42 o
 -16  10   1         36.39         29.57         2.85 o
 -13  10   1         45.42         54.73         3.06 o
 -10  10   1        197.75        186.30         6.93 o
  -7  10   1       1241.22       1233.29        27.61 o
  -4  10   1        319.71        347.58         8.34 o
  -1  10   1        329.22        334.97        11.34 o
   2  10   1        391.74        388.20        14.98 o
   8  10   1          7.60          4.39         2.83 o
 -18  11   1        246.46        257.91        12.91 o
 -15  11   1        179.53        187.77         7.94 o
 -12  11   1        145.18        145.93         6.28 o
  -9  11   1        734.80        720.24        24.11 o
  -6  11   1        984.40        961.11        31.00 o
  -3  11   1         79.44         81.77         2.99 o
   0  11   1        792.87        799.42        25.87 o
   3  11   1         31.49         45.51         2.81 o
 -17  12   1        302.91        294.79        13.05 o
 -14  12   1         36.92         40.35         3.48 o
 -11  12   1        164.35        161.17         6.45 o
  -8  12   1        871.83        909.35        25.16 o
  -5  12   1        930.81        903.47        31.31 o
  -2  12   1       1771.89       1786.33        57.83 o
   1  12   1        728.50        675.40        23.15 o
   7  12   1         11.64         17.12         2.63 o
 -19  13   1        200.97        197.76        11.28 o
 -16  13   1        288.64        275.91        11.84 o
 -13  13   1         95.40         90.97         4.65 o
 -10  13   1        173.36        190.69         7.19 o
  -7  13   1        263.23        250.07         9.63 o
  -4  13   1        694.74        691.05        23.12 o
  -1  13   1        194.31        200.40         8.10 o
   2  13   1        864.70        918.67        31.39 o
 -18  14   1         11.65         13.90         2.52 o
 -15  14   1        346.05        328.72        13.64 o
 -12  14   1        300.11        320.74        12.13 o
  -9  14   1        236.34        253.67         6.32 o
  -6  14   1        773.72        780.53        26.89 o
  -3  14   1        125.15        121.45         5.54 o
   0  14   1         20.25         19.97         2.22 o
 -17  15   1         73.19         58.87         4.23 o
 -14  15   1        203.76        184.32         7.99 o
 -11  15   1        185.57        190.01         7.60 o
  -8  15   1        108.28         97.39         5.16 o
  -5  15   1         83.27        105.85         4.96 o
  -2  15   1        936.35        933.42        31.44 o
   1  15   1         65.54         63.83         4.06 o
 -16  16   1        181.84        172.39         9.58 o
 -13  16   1        366.91        382.23        14.35 o
 -10  16   1        176.43        165.13         7.32 o
  -7  16   1        660.85        641.14        22.65 o
  -4  16   1         77.53         73.16         4.70 o
  -1  16   1        145.93        147.91         7.62 o
 -15  17   1         19.94         11.53         2.81 o
 -12  17   1        393.66        433.68        16.20 o
  -9  17   1        359.25        361.51        13.68 o
  -6  17   1         41.10         37.17         2.69 o
   0  17   1         93.11         90.39         5.78 o
 -14  18   1         86.54         51.56         3.71 o
 -11  18   1        369.46        389.13        17.86 o
  -8  18   1         72.98         90.25         5.20 o
  -5  18   1         47.26         46.89         3.43 o
  -2  18   1        154.85        147.05         8.00 o
 -13  19   1         44.64         41.97         3.56 o
 -10  19   1         28.57         26.59         3.47 o
  -7  19   1        128.53        127.21         7.31 o
   0   1   2       6907.64       6963.12       124.30 o
  -2   2   2       9556.35       9534.96       170.02 o
   1   2   2       1776.57       1758.40        33.36 o
  -4   3   2       1323.79       1247.80        39.88 o
  -1   3   2       6437.07       6532.04       102.08 o
   2   3   2       1069.49       1066.12        33.92 o
  -6   4   2       2291.97       2312.83        73.36 o
  -3   4   2        272.28        238.23         6.70 o
   0   4   2       2283.08       2316.18        36.85 o
   3   4   2       2228.25       2413.89        77.13 o
  -8   5   2       1637.87       1609.42        37.95 o
  -5   5   2       2244.11       2298.69        41.98 o
  -2   5   2       1722.32       1795.45        28.68 o
   1   5   2       5585.02       5827.09       180.99 o
 -10   6   2        686.38        691.09        25.75 o
  -7   6   2       1059.61       1043.89        23.95 o
  -4   6   2       1221.64       1189.54        21.80 o
  -1   6   2        731.63        803.84        29.02 o
   2   6   2       2403.41       2428.86        77.07 o
 -12   7   2        830.59        810.76        30.27 o
  -9   7   2       1288.59       1353.74        46.64 o
  -6   7   2        439.24        462.47         9.06 o
  -3   7   2       2434.33       2535.91        46.20 o
   0   7   2       2217.15       2158.16        39.90 o
 -14   8   2        263.97        275.28        14.83 o
 -11   8   2        789.06        792.67        29.05 o
  -8   8   2       2182.06       2198.34        71.79 o
  -5   8   2       1360.13       1411.94        26.58 o
  -2   8   2        492.11        439.21         9.26 o
   1   8   2        531.51        525.11        17.76 o
   7   8   2        141.86        125.40         5.92 o
 -16   9   2        316.46        302.24        12.81 o
 -13   9   2       1414.85       1469.27        55.71 o
 -10   9   2        444.19        452.43        16.38 o
  -7   9   2        715.50        713.66        16.43 o
  -4   9   2       1171.44       1160.81        26.31 o
  -1   9   2       1331.68       1424.99        46.71 o
   8   9   2        161.53        155.31         7.45 o
 -18  10   2        125.58        122.89         7.46 o
 -15  10   2         82.55         82.21         4.55 o
 -12  10   2       1980.47       1979.45        72.04 o
  -9  10   2        833.62        807.79        27.69 o
  -6  10   2       1321.96       1332.18        43.96 o
  -3  10   2        152.54        152.74        13.00 o
   0  10   2       2561.91       2574.60        81.22 o
   9  10   2        128.68        132.32         7.59 o
 -17  11   2        361.05        366.35        19.11 o
 -14  11   2        326.64        313.11        13.10 o
 -11  11   2       3123.09       3123.77       106.63 o
  -8  11   2       1025.81       1024.80        24.01 o
  -5  11   2        799.10        791.93        18.20 o
  -2  11   2       4503.84       4502.20       142.55 o
   1  11   2        264.82        242.80         9.76 o
   7  11   2        393.30        390.41        18.92 o
 -19  12   2        202.22        219.03        12.36 o
 -16  12   2        309.16        303.51        13.87 o
 -13  12   2        222.57        242.84         9.75 o
 -10  12   2       1711.63       1736.24        58.31 o
  -7  12   2        762.32        744.08        17.38 o
  -4  12   2       2631.17       2724.18        82.16 o
  -1  12   2       1229.21       1245.58        41.21 o
 -18  13   2        457.61        459.16        25.21 o
 -15  13   2        510.73        506.43        21.22 o
 -12  13   2         26.81         27.93         2.32 o
  -9  13   2        883.72        901.92        20.93 o
  -6  13   2        569.90        558.47        28.57 o
  -3  13   2        552.80        523.88        18.05 o
   0  13   2        609.03        593.14        20.45 o
 -17  14   2          8.99         13.87         2.24 o
 -14  14   2        129.37        128.00         6.03 o
 -11  14   2        149.78        148.82         6.30 o
  -8  14   2       2392.12       2503.06        62.98 o
  -5  14   2        666.57        660.82        22.46 o
  -2  14   2       1443.23       1416.54        47.86 o
   1  14   2        442.21        496.09        18.41 o
 -16  15   2        130.52        131.23         7.46 o
 -13  15   2        294.99        295.70        12.14 o
 -10  15   2        136.15        132.75         5.78 o
  -7  15   2        198.23        158.09         6.38 o
  -4  15   2        292.98        272.50        10.37 o
  -1  15   2         75.52         69.16         4.63 o
 -15  16   2        186.03        167.66         9.40 o
 -12  16   2        193.90        204.59         8.48 o
  -9  16   2        610.96        571.94        20.95 o
  -6  16   2        345.56        329.04        12.32 o
  -3  16   2        490.61        479.85        17.57 o
 -11  17   2        157.16        150.74         7.93 o
  -8  17   2        423.23        457.92        16.78 o
  -5  17   2         62.67         66.31         4.26 o
   0   0   3       2204.52       2180.58        48.33 o
   1   1   3        785.74        823.43        15.21 o
  -1   2   3        175.08        200.25         5.30 o
   2   2   3       1085.17       1134.09        21.99 o
  -3   3   3        318.66        397.44         6.55 o
   0   3   3       2730.13       2758.71        43.42 o
   3   3   3       2392.02       2338.37        75.06 o
  -5   4   3       2816.12       2930.19        56.26 o
  -2   4   3       3264.78       3437.82        61.57 o
   1   4   3        447.59        411.52         8.24 o
  -7   5   3        264.04        248.72         9.54 o
  -4   5   3       3521.54       3652.43        57.30 o
  -1   5   3        254.96        214.54         3.85 o
   2   5   3        909.47        943.10        31.96 o
  -9   6   3        359.85        354.40        14.12 o
  -6   6   3        555.07        533.97        12.87 o
  -3   6   3       1067.07       1030.23        16.83 o
   0   6   3        160.49        155.02         5.65 o
 -11   7   3        766.43        784.36        32.37 o
  -8   7   3        535.27        513.93        18.10 o
  -5   7   3         23.57         13.54         1.67 o
  -2   7   3       1503.93       1604.97        30.18 o
   7   7   3        217.20        233.38        10.44 o
 -13   8   3        456.28        473.70        20.85 o
 -10   8   3        139.42        149.67         7.77 o
  -7   8   3        302.43        301.35         7.58 o
  -4   8   3        635.99        628.43        14.88 o
  -1   8   3       1789.39       1773.43        57.68 o
   8   8   3         86.37         92.39         4.90 o
 -15   9   3        476.36        474.71        21.77 o
 -12   9   3        294.44        293.48        12.38 o
  -9   9   3        410.90        400.15        14.39 o
  -6   9   3        674.49        692.78        13.48 o
  -3   9   3        644.80        626.07        12.34 o
   0   9   3        349.30        360.18        12.35 o
 -14  10   3        293.52        290.05        13.74 o
 -11  10   3        465.53        451.27        17.04 o
  -8  10   3       1249.14       1255.90        29.33 o
  -5  10   3        309.52        279.34         6.13 o
  -2  10   3        397.51        394.95        13.80 o
   7  10   3         67.12         72.95         4.82 o
 -16  11   3        153.44        146.25         8.63 o
 -13  11   3        163.33        153.58         6.86 o
 -10  11   3        717.48        717.18        25.74 o
  -7  11   3        876.68        879.20        20.58 o
  -4  11   3        316.92        298.29         7.43 o
  -1  11   3        645.41        600.84        20.43 o
 -15  12   3       1655.83       1622.83        68.64 o
 -12  12   3        375.77        404.16        15.29 o
  -9  12   3        303.33        301.38         7.78 o
  -6  12   3        590.27        615.51        12.21 o
  -3  12   3        443.17        414.85        14.11 o
   0  12   3        312.85        320.98        11.91 o
 -14  13   3        209.77        228.99         9.52 o
 -11  13   3        237.26        243.91         9.74 o
  -8  13   3        683.67        684.00        20.61 o
  -5  13   3        428.60        443.94        10.75 o
  -2  13   3         57.07         52.29         3.07 o
 -10  14   3        212.49        225.04         9.10 o
  -7  14   3        299.98        274.74        10.84 o
  -4  14   3        628.16        629.36        22.37 o
  -6  15   3        652.98        691.01        25.08 o
  -1   1   4       3236.81       3224.98        58.67 o
  -3   2   4       1080.94       1106.67        20.99 o
   0   2   4       1335.17       1254.46        20.64 o
  -5   3   4        378.53        356.62        12.95 o
  -2   3   4       1565.61       1580.00        29.65 o
   1   3   4       1756.19       1675.10        38.08 o
  -7   4   4       1232.85       1215.38        44.06 o
  -4   4   4        148.50        143.79         8.70 o
  -1   4   4        305.16        284.34        20.39 o
  -6   5   4        609.08        603.15        21.48 o
  -3   5   4       1148.38       1122.26        21.18 o
   0   5   4        789.66        789.69        27.15 o
 -11   6   4        292.77        301.03        14.05 o
  -8   6   4       1547.50       1558.18        56.07 o
  -5   6   4        409.07        407.73         9.98 o
  -2   6   4        105.14         63.11         3.92 o
 -10   7   4        921.03        863.68        33.87 o
  -7   7   4        353.77        347.81        12.54 o
  -4   7   4       1191.86       1195.68        40.36 o
  -1   7   4        924.64        933.03        31.05 o
 -12   8   4        436.26        423.65        18.66 o
  -9   8   4        792.60        775.85        28.61 o
  -6   8   4        297.68        282.13        18.54 o
  -3   8   4        314.98        317.99        13.49 o
 -11   9   4       1966.80       1999.44        74.18 o
  -8   9   4        279.61        273.66        10.76 o
  -5   9   4        471.62        483.67        17.65 o
  -2   9   4        663.19        603.09        21.08 o
 -10  10   4        341.85        354.88        14.08 o
  -7  10   4        147.68        144.71         6.25 o
  -4  10   4        151.75        130.74         4.94 o
  -9  11   4        341.94        361.60        15.33 o
  -3  11   4       1352.93       1370.19        48.99 o
  -5  12   4        293.33        289.20        11.08 o
   0   1   5        564.03        550.72        19.96 o
  -2   2   5        721.55        668.12        22.59 o
   1   2   5        212.04        198.94         7.10 o
  -1   3   5        633.07        596.29        19.88 o
   2   3   5       1385.17       1328.93        44.80 o
  -6   4   5       1168.22       1140.03        28.84 o
   0   4   5        567.95        540.87        18.37 o
  -8   5   5        486.22        467.34        18.44 o
  -7   6   5        157.93        156.14         4.80 o
   0   3   6       2503.06       2380.31        87.11 o
   1   4   6        333.37        300.47        11.78 o
                                                
